# Supplementary material for: Rapid inundation of southern Florida coastline despite low relative sea-level rise rates during the late-Holocene
Source: Nat Commun. 2019 Jul 19;10:3231. doi: 10.1038/s41467-019-11138-4 (PMC6642092; doi:10.1038/s41467-019-11138-4)
Supplement: Supplementary file 3 — Supplementary Data 1 [file 41467_2019_11138_MOESM3_ESM.xlsx]

## Sheet: Sheet1
Bob Allen Playa
BAP-2A Depth (cm)	0.5	10.5	20.5	30.5	40.5	55.5	60.5	65.5	70.5	75.5	80.5	85.5	90.5	95.5	100.5	105.5	110.5	115.5	120.5	125.5	130.5	135.5	140.5	146.5	150.5	155.5	160.5	165.5	170.5	172.5	175.5	178.5	180.5	183.5	185.5	187.5	190.5	192.5	195.5	198.5	201.5	203.5	205.5	207.5	210.5	212.5	215.5	217.5	220.5
Alnus	1	0	0	0	1	0	0	0	0	0	0	0	1	2	1	0	0	0	0	0	0	0	0	0	2	1	0	0	0	2	0	0	1	0	1	1	0	3	1	0	0	1	0	1	0	2	0	1	1
Amaranthaceae	29	75	13	10	39	4	1	11	10	11	29	35	35	42	19	68	70	50	157	55	70	100	228	140	94	133	105	45	86	133	83	118	93	61	61	27	54	75	62	77	56	51	29	4	10	6	10	7	8
Amaryllidaceae	0	0	0	0	0	0	0	0	0	0	0	0	0	0	0	0	0	1	0	1	0	1	1	0	0	0	0	0	1	2	6	1	6	0	5	2	0	2	5	3	4	2	1	0	0	1	6	4	16
Ambrosia	0	1	0	1	1	0	0	0	0	0	0	0	1	0	0	0	0	0	1	0	2	0	0	0	1	0	0	0	1	1	2	0	0	0	2	0	0	0	1	0	0	0	0	0	0	1	0	0	0
Annona	0	0	0	0	0	0	0	0	0	0	0	0	0	0	0	0	0	1	0	0	1	0	0	0	1	1	1	0	0	0	1	0	2	0	0	0	0	0	2	1	2	0	0	0	0	1	0	1	0
Apiaceae	0	0	0	0	0	0	0	0	0	0	0	0	0	0	0	0	0	0	0	0	0	0	0	0	0	0	0	0	0	0	0	0	0	0	0	0	0	0	0	0	0	0	0	0	0	0	0	0	0
Arecaceae	0	0	0	0	0	0	0	0	0	0	0	0	0	0	0	0	0	0	0	0	0	0	0	0	0	1	0	0	0	0	0	0	0	1	0	0	1	0	0	0	0	0	1	0	0	0	0	0	0
Asteraceae indet.	0	0	0	1	1	10	1	0	0	0	1	0	0	0	0	1	0	1	2	0	1	0	0	0	0	1	1	4	0	2	0	2	0	0	1	1	3	4	4	1	22	3	2	0	1	0	0	0	2
Avicennia	87	10	2	24	66	149	0	11	21	110	90	0	68	86	76	42	17	13	14	10	9	10	8	19	25	19	34	33	67	17	6	32	13	4	4	7	6	12	17	4	1	0	0	0	1	0	0	0	3
Batis	0	0	0	0	0	0	0	0	0	0	1	2	0	2	0	4	0	1	7	5	3	0	7	14	8	11	8	6	19	11	2	30	12	6	6	3	13	4	5	11	8	3	2	2	0	0	0	0	1
Bursera	1	1	1	0	0	0	0	0	2	0	0	1	0	0	0	0	0	0	0	1	0	0	0	1	0	0	2	0	0	0	0	3	0	1	0	0	0	0	0	0	1	0	0	0	0	0	1	4	1
Carica	0	0	1	0	0	0	0	0	1	1	1	0	0	1	2	0	0	0	0	0	0	0	0	0	0	1	0	0	0	0	0	2	0	0	0	0	0	0	1	0	1	0	0	0	0	0	0	0	0
Carya	0	0	0	0	1	1	1	1	2	1	0	0	0	0	0	0	0	0	0	0	1	0	0	0	0	1	1	0	1	0	0	1	1	0	0	0	0	1	2	0	0	0	0	0	0	0	0	1	1
Cephalanthus	0	0	0	0	0	0	0	0	0	0	0	0	0	0	0	0	0	0	0	0	0	0	0	0	0	0	0	0	0	0	0	0	0	1	0	0	0	0	1	1	0	0	4	0	0	0	0	0	0
Cicuta	0	0	0	0	0	0	0	0	0	0	0	0	0	0	0	0	0	0	0	0	0	0	0	0	0	0	0	0	0	0	0	0	0	0	0	0	0	0	0	0	0	0	0	0	0	0	0	0	0
Cladium	0	0	0	0	0	0	0	0	0	0	0	0	0	0	0	1	2	0	3	1	0	0	0	0	0	1	0	0	1	1	0	3	1	6	3	5	0	5	2	5	9	26	3	2	3	3	7	9	3
Conocarpus	0	0	0	0	0	0	0	0	0	0	0	0	0	0	0	0	0	0	0	0	0	0	0	0	0	0	0	0	0	0	0	2	2	0	0	0	0	2	1	3	0	0	1	0	0	0	0	0	0
Crinum	0	0	0	0	0	0	0	0	0	0	0	0	0	0	0	0	0	0	0	0	0	1	0	0	0	0	1	0	0	0	1	0	0	1	0	0	0	0	1	0	1	0	0	0	0	0	0	0	4
Cyperaceae	0	0	0	0	0	0	0	0	0	0	0	0	0	1	0	0	0	0	0	1	0	0	0	0	0	0	2	1	0	0	1	0	1	1	1	0	0	1	0	1	0	1	2	0	0	18	2	3	2
Ericaceae	3	0	0	0	0	1	0	0	0	0	0	1	0	0	1	0	0	0	0	0	0	0	0	0	0	0	1	2	0	1	0	0	1	0	0	0	0	0	0	0	0	0	0	0	0	0	0	0	0
Euphorbiaceae	0	0	0	0	1	0	0	1	3	2	2	3	4	0	0	5	2	2	2	0	0	1	1	1	0	1	1	0	0	0	0	0	0	0	0	1	1	0	0	3	2	1	0	0	1	1	0	1	2
Fabaceae	0	0	0	0	0	1	0	0	0	1	0	1	0	0	1	1	0	0	0	0	0	0	0	0	0	0	0	0	0	1	0	0	0	0	0	1	0	0	0	1	1	0	0	0	0	2	0	0	1
Fraxinus	0	0	0	0	0	0	0	0	0	0	0	0	1	1	0	0	0	0	0	0	0	0	0	0	0	0	0	0	1	0	1	0	0	0	0	0	0	0	0	1	0	0	0	0	0	0	0	0	0
Hydrangaceae	0	0	0	0	0	0	0	0	0	0	0	0	0	0	0	0	0	0	0	0	0	0	0	0	0	0	0	0	0	0	0	0	0	0	0	0	0	0	0	0	0	0	0	0	0	0	0	1	0
Hydrocotyle	0	0	0	0	0	0	0	0	0	1	0	0	0	0	0	0	1	0	0	0	0	0	0	0	0	0	0	0	1	1	0	0	2	1	0	0	1	0	1	1	2	0	1	0	0	0	0	0	0
Hypoxis	0	0	0	0	0	0	0	0	0	0	0	0	0	0	0	0	0	1	0	0	0	0	0	0	0	0	0	0	0	0	0	0	0	0	0	0	0	0	0	0	0	0	0	0	0	0	0	0	0
Ilex	0	0	0	0	0	0	0	0	0	0	0	0	0	0	0	0	0	0	1	0	0	1	0	0	0	1	0	0	0	0	0	0	0	0	1	0	1	2	1	0	1	2	1	0	0	0	0	0	0
Iva	0	0	0	0	0	0	0	1	0	0	0	0	1	0	0	0	0	1	0	1	0	0	0	1	0	0	1	0	2	1	1	1	0	0	0	0	1	3	3	3	0	5	2	0	0	0	1	4	6
Juglans	0	0	1	1	0	0	0	0	0	0	0	0	0	0	0	0	0	0	0	0	0	0	0	0	0	0	0	0	0	0	0	0	0	0	0	0	0	0	0	0	0	0	0	0	0	0	0	1	0
Justicia	0	0	0	0	0	0	0	0	0	0	0	0	0	0	0	0	0	0	0	0	0	0	0	0	0	0	0	0	0	0	0	0	0	0	0	0	0	0	0	0	0	0	0	0	0	0	0	0	0
Liquidambar	0	0	0	0	0	1	0	0	2	0	0	0	0	0	0	0	1	0	1	0	0	0	0	0	0	0	2	1	1	0	0	1	0	1	1	0	1	0	1	0	0	0	0	0	1	0	0	0	0
Liriodendron	0	0	0	0	0	0	0	0	0	2	0	0	0	0	0	0	0	0	0	0	0	0	0	0	0	0	0	0	0	0	0	0	0	0	0	0	0	0	0	0	0	0	0	1	0	1	0	0	0
Lonicera	0	0	0	0	0	0	0	0	0	0	0	0	0	0	0	0	0	0	0	0	0	0	0	0	1	0	0	0	0	0	1	0	0	1	0	0	0	1	0	0	0	1	0	0	0	0	0	0	0
Malvaceae	0	0	0	0	0	0	0	0	0	0	0	0	0	0	0	0	0	0	0	0	0	0	0	0	0	0	0	0	0	0	0	0	0	0	0	0	0	0	0	0	0	0	0	0	0	1	0	0	0
Morella	4	4	2	11	10	5	2	6	13	6	9	1	11	5	3	5	6	5	4	8	9	4	4	15	13	15	12	33	15	9	23	23	30	18	16	18	36	31	38	47	35	45	48	14	28	39	34	13	14
Nuphar	0	0	0	0	1	0	0	0	0	1	0	0	0	0	0	0	0	0	0	0	0	0	0	0	0	0	0	0	0	0	0	0	0	0	0	0	0	0	0	0	0	0	0	0	0	0	0	0	0
Nymphaea	0	0	0	0	0	0	0	0	0	0	0	0	0	0	1	0	0	1	1	5	3	0	0	4	6	3	5	6	5	7	17	6	5	9	7	5	6	8	10	10	4	14	13	0	10	68	4	7	2
Nyssa	2	0	0	0	0	0	0	1	0	0	0	1	0	0	0	0	0	1	0	0	0	0	0	0	0	0	0	0	0	0	1	0	0	0	0	1	0	0	0	0	0	0	0	0	0	0	0	0	0
Ostrya/Carpinus	0	0	0	0	0	0	0	0	0	0	0	0	0	0	0	0	0	0	0	0	0	0	0	0	0	0	0	0	0	0	0	0	0	0	3	0	0	0	0	0	0	0	0	1	0	0	0	0	0
Parthenocissus	0	0	0	0	0	1	0	0	0	0	0	0	0	0	0	0	0	0	0	0	0	0	0	0	0	0	0	0	1	0	0	0	0	0	0	0	0	0	0	0	0	0	0	0	0	0	0	0	0
Pinus	115	212	276	272	173	124	163	270	359	157	166	267	169	149	223	167	252	227	181	192	324	204	137	113	127	119	99	86	95	92	117	107	85	84	134	193	102	114	84	120	103	99	47	65	109	136	238	240	386
Platanus	0	0	0	0	0	0	0	0	0	0	0	0	0	0	0	0	0	0	0	0	0	0	0	0	0	0	1	0	0	0	0	0	1	0	1	0	1	0	0	0	0	0	0	0	0	0	0	0	0
Poaceae	1	0	0	1	2	0	0	1	0	0	0	1	0	0	1	1	0	1	0	0	1	0	0	0	1	1	3	4	2	2	3	2	4	3	0	0	6	1	4	10	7	10	5	0	2	4	6	7	6
Polygalaceae	0	0	0	0	0	0	0	0	0	0	0	0	0	0	0	0	0	0	0	0	0	0	0	0	0	0	0	0	0	0	0	0	0	0	0	0	0	0	2	0	0	0	0	0	0	0	1	0	0
Polygonum	0	0	0	0	0	0	0	0	0	0	0	0	0	0	0	0	0	0	0	0	0	0	0	0	0	0	0	0	0	1	1	1	1	0	0	0	0	0	0	0	0	1	0	0	0	0	0	0	0
Pontederiaceae	0	1	0	0	0	0	0	0	0	0	0	0	0	0	0	0	0	0	0	0	1	0	0	0	0	0	0	0	0	0	0	0	0	0	0	0	0	0	1	0	0	0	0	1	0	0	0	0	0
Potamogeton	0	0	0	0	0	0	0	0	0	0	0	0	0	0	0	0	0	0	0	0	0	0	0	0	0	0	0	0	1	0	0	0	0	0	0	0	0	0	0	0	0	0	0	0	0	0	0	0	0
Quercus	1	1	1	6	5	6	6	7	9	4	3	6	7	7	2	1	3	8	7	10	5	5	6	6	9	8	7	13	5	7	10	9	11	6	6	7	10	26	15	12	12	5	4	5	2	3	12	9	5
Rhizophora	0	0	0	0	0	1	0	0	0	1	0	1	0	0	0	1	0	0	3	0	0	1	0	1	1	0	4	2	9	7	6	25	55	130	21	7	36	25	9	24	11	9	5	0	4	0	0	0	1
Rhus	0	0	0	0	0	0	0	0	0	0	0	0	0	1	1	0	0	0	0	0	0	0	0	0	0	0	0	0	0	0	0	1	0	0	0	0	1	1	0	1	0	0	0	0	0	0	0	0	0
Sagittaria	0	0	0	0	0	0	0	0	0	0	0	1	0	0	0	0	0	0	0	0	0	1	0	0	0	0	1	0	2	0	1	1	2	3	2	0	2	2	0	1	1	0	1	0	1	9	1	4	5
Schinus	0	0	0	0	0	0	0	0	0	0	0	0	0	0	0	0	0	0	0	0	0	0	0	0	0	0	0	1	0	0	0	0	2	0	0	0	0	0	0	0	0	0	1	0	0	0	0	0	0
Selaginella	0	0	0	0	0	0	0	0	0	0	0	0	0	0	0	0	0	0	0	0	0	0	0	0	0	0	0	0	0	0	0	0	0	0	0	0	0	0	0	0	0	0	0	0	0	0	0	0	0
Sesuvium	0	0	0	0	0	0	0	0	0	0	0	0	0	0	0	0	1	0	0	0	0	0	0	0	0	0	0	0	0	0	0	0	0	0	0	0	0	0	0	0	0	0	0	0	0	0	0	0	0
Solanaceae	0	0	0	0	0	0	1	1	0	0	0	0	0	0	0	0	0	0	2	0	0	0	1	0	0	0	1	0	0	0	1	0	0	0	0	0	1	0	0	1	1	0	0	1	0	0	0	0	0
Taxodium	0	0	0	0	0	0	0	0	2	0	0	0	0	0	0	0	0	0	0	2	0	0	0	0	0	0	0	0	1	1	0	2	1	0	2	0	0	0	2	0	4	1	1	0	0	0	0	0	0
Trema	0	0	0	0	0	0	0	0	0	0	0	0	0	0	0	0	0	0	0	0	0	0	1	1	0	0	0	1	2	0	0	1	5	0	3	1	0	0	2	1	3	3	1	0	1	1	3	0	2
Typha	0	0	0	1	1	0	0	0	1	2	1	0	0	0	0	1	1	2	0	4	4	1	1	1	1	0	3	2	4	5	9	3	8	4	5	1	6	5	12	11	3	2	6	1	3	7	4	6	3
Ulmus	0	0	0	0	0	0	0	0	0	0	0	0	0	0	0	0	0	0	0	0	0	0	0	0	0	0	0	2	0	0	0	0	0	1	3	0	0	0	0	0	0	0	0	0	0	0	0	0	0
Utricularia	0	0	0	0	0	0	0	0	0	0	0	0	0	0	0	0	0	0	0	0	0	0	0	0	0	0	0	0	0	0	0	0	0	0	0	0	0	0	0	0	0	2	0	0	0	0	0	0	0
Vitis	0	0	0	0	0	0	0	0	0	0	0	0	0	0	0	0	0	0	0	0	0	0	0	0	1	0	0	0	0	0	0	0	0	0	0	0	0	0	0	0	0	0	0	0	0	0	0	0	0
Stephanocolporate pollen	0	0	0	0	1	0	0	0	0	0	0	0	0	0	0	0	0	0	0	0	0	0	0	0	0	0	0	0	1	0	0	0	0	0	0	0	0	0	0	0	0	0	0	0	0	0	0	0	0
Tricolporate pollen	0	0	0	1	0	1	1	0	1	1	0	1	2	1	0	1	0	1	1	0	2	0	0	1	0	1	3	1	2	2	1	0	1	1	3	1	4	2	2	2	1	1	2	1	2	1	0	1	3
Tricolpate pollen	0	0	0	1	0	2	0	0	0	0	0	0	0	1	0	1	2	0	3	2	0	0	0	0	0	1	0	2	1	0	0	0	0	1	1	1	0	1	0	1	1	1	1	0	0	1	0	0	3
Triporate pollen	0	0	0	0	0	0	0	0	0	0	0	0	0	0	0	1	0	0	0	2	0	0	0	0	0	0	2	0	0	0	1	0	1	1	0	0	1	0	1	1	0	0	0	1	0	1	0	1	0
Moss	0	0	0	0	0	0	0	1	0	0	0	0	0	0	0	0	0	0	0	0	0	0	0	0	0	1	0	0	0	0	0	0	0	0	0	0	0	0	0	0	0	0	0	0	0	0	0	0	0
Acrostichum	2	1	1	7	5	2	1	2	6	1	2	5	3	4	1	4	2	2	2	5	6	1	6	15	6	7	3	2	2	7	13	18	5	6	4	14	6	6	8	5	6	8	5	0	1	0	6	4	2
Osmunda	0	1	0	1	2	0	0	0	0	0	0	0	0	0	0	0	0	0	0	0	0	0	0	0	0	0	0	0	0	0	0	0	0	0	0	0	0	1	0	0	2	0	0	0	0	0	0	0	0
Phlebodium	0	1	1	0	0	0	0	0	0	0	0	0	0	0	0	0	0	0	0	0	1	0	0	1	0	0	0	0	0	1	0	0	1	0	0	0	0	0	1	0	0	0	0	0	0	0	0	0	0
Pteris	4	1	1	0	2	0	0	1	1	3	0	2	1	0	0	1	0	0	0	0	1	0	0	0	0	0	0	0	0	2	1	0	0	0	0	2	0	1	0	0	0	1	0	0	0	0	0	2	1
Sphagnum	0	0	0	0	0	0	0	0	0	0	0	0	0	0	0	0	0	0	0	0	0	0	0	0	0	0	0	0	0	0	1	0	0	0	0	0	0	0	0	0	0	0	0	0	0	0	0	0	0
Monolete spores	0	3	1	4	3	1	0	3	4	0	2	5	2	1	2	1	7	3	4	5	4	4	7	7	7	2	4	5	5	5	18	22	16	15	17	10	14	16	10	31	9	16	20	2	3	4	0	5	5
Trilete spores	0	0	0	1	0	1	0	0	0	1	0	0	1	0	0	0	0	1	1	1	1	0	0	0	0	0	0	0	0	2	1	0	0	1	1	0	0	0	0	0	0	0	0	0	0	0	0	0	0
Unknown/Crumpled	0	0	0	1	0	0	1	0	0	0	0	0	0	0	0	1	0	2	0	2	1	1	0	1	0	0	1	4	0	3	3	1	1	0	2	0	2	1	0	2	3	0	4	1	3	2	4	0	2
Sum	250	312	301	344	315	311	178	318	437	306	307	334	307	304	334	308	367	325	397	313	450	336	408	342	304	330	309	256	334	326	333	418	370	368	317	309	316	356	312	396	317	314	213	103	186	313	340	336	491
Exotics counted	186	208	321	269	345	137	372	784	570	181	83	229	139	218	155	158	99	145	59	74	124	89	72	77	58	81	90	113	89	94	37	71	38	190	44	184	68	134	98	145	18	217	170	250	209	230	236	1170	180
Weight dry sediment (g)	6.69	9.6	11.88	9.05	0.79	12.26	9.5	10.15	10.12	11.6	8.9	10.08	8.19	9.84	12.27	10.02	10.03	9.02	9.06	9.04	9	9	9.06	9	9.01	7.5	7.51	6.5	6.5	4.63	5.02	4.42	3.01	1	3.02	4.39	3.01	3.37	5	2.87	2.51	2.69	2.08	2.52	2	1.95	2.51	1.86	4
Exotics added (batch 124961)	12542	12542	12542	12542	12542	12542	12542	12542	12542	12542	12542	12542	12542	12542	12542	12542	12542	12542	12542	12542	12542	12542	12542	12542	12542	12542	12542	12542	12542	12542	12542	12542	12542	12542	12542	12542	12542	12542	12542	12542	12542	12542	12542	12542	12542	12542	12542	12542	12542
Total Concentration	2519.81	1959.69	989.947	1772.25	14495.4	2322.29	631.714	501.201	950.152	1827.9	5212.39	1814.75	3382.26	1777.41	2202.61	2440.02	4635.5	3116.56	9314.88	5868.28	5057.26	5261.06	7844.52	6189.56	7296.05	6812.94	5733.8	4371.34	7241.19	9394.54	22485.7	16705.6	40571.3	24291.9	29920.3	4797.81	19363.3	9887.4	7985.93	11934.7	87999.4	6746.59	7554.99	2050.52	5580.89	8752.83	7198.8	1936.45	8552.95
AQUATIC PALYNOMORPHS
Depth (cm)	0.5	10.5	20.5	30.5	40.5	55.5	60.5	65.5	70.5	75.5	80.5	85.5	90.5	95.5	100.5	105.5	110.5	115.5	120.5	125.5	130.5	135.5	140.5	146.5	150.5	155.5	160.5	165.5	170.5	172.5	175.5	178.5	180.5	183.5	185.5	187.5	190.5	192.5	195.5	198.5	201.5	203.5	205.5	207.5	210.5	212.5	215.5	217.5	220.5
Ovoidites	0	0	2	0	0	0	0	0	0	0	0	0	0	0	0	1	2	0	0	0	0	1	0	0	0	2	4	3	6	3	10	5	6	2	0	3	4	2	8	0	5	6	14	3	0	2	0	2	0
Spirogyra												P						P			P		P	P									P
Mougeotia																	P									P		P	P	P			P		P
Zygnema																							P			P					P						P		P
Other green algal zygospore																											P
Botryococcus			P					P		P			P	P	P	P			P	P	P	P	P	P	P	P	P	P	P	P	P	P	P	P	P	P	P	P	P	P	P	P	P	P		P	P	P	P
Polysphaeridium zoharyi		P	P	P	P				P			P	P	P	P	P	P	P	P	P	P	P	P	P	P	P	P	P		P	P	P				P				P	P
Russell Key
RUSP-3A Depth (cm)	5.5	10.5	20.5	30.5	40.5	50.5	60.5	70.5	79.5	90.5	100.5	110.5	120.5	130.5	140.5	150.5	160.5	170.5	180.5	190.5	192.5	194.5	196.5	198.5	199.5	200.5	202.5	204.5	206.5	208.5	209.5	210.5	211.5	213.5	216.5
Pinus	145	272	229	354	289	310	355	324	376	270	241	142	202	281	331	212	235	239	199	25	20	33	26	52	50	31	20	42	15	14	49	1	8	26	33
Quercus	4	8	4	11	6	0	2	1	0	5	10	23	30	15	8	20	24	15	8	2	5	2	2	3	6	3	2	6	2	8	5	0	1	4	3
Casuarina	1	0	0	0	0	0	0	0	0	0	0	0	0	0	2	0	0	0	1	1	0	0	0	0	0	0	0	0	0	0	0	0	0	0	0
Cephalanthus	0	0	0	0	0	0	0	0	0	0	0	0	0	0	0	1	0	0	0	0	0	0	1	2	2	0	2	37	122	9	4	0	5	36	37
Morella	15	2	3	0	2	3	0	0	0	2	8	11	13	4	3	10	22	12	12	40	16	25	12	19	23	60	34	37	61	29	25	0	3	36	9
Bursera	0	0	0	0	0	0	0	0	0	0	3	2	5	1	0	2	2	1	1	2	0	0	0	0	1	1	0	0	0	0	0	0	0	0	0
Nyssa	0	0	0	0	0	0	0	0	0	0	0	0	0	0	0	1	0	1	0	0	0	0	0	0	0	0	0	1	0	1	0	0	0	0	0
Salix	0	0	0	0	0	0	0	0	0	0	0	0	0	0	0	1	0	0	0	0	0	0	0	0	0	0	0	0	1	0	0	0	0	0	0
Ilex	0	0	0	0	0	0	0	0	0	0	1	0	0	0	0	1	0	0	0	2	0	0	1	0	0	2	1	0	0	0	1	0	0	0	0
Amaranthaceae	145	54	56	11	7	10	10	0	0	17	20	49	22	7	12	25	19	14	17	42	58	61	80	66	66	42	42	7	2	48	33	3	2	1	3
Ambrosia	0	0	0	0	0	1	0	0	0	0	1	0	1	1	0	0	1	0	1	0	1	0	1	1	2	0	0	0	0	0	2	0	0	2	1
Iva	0	0	0	0	0	0	0	0	0	0	4	3	3	3	0	1	2	1	1	0	0	0	0	0	0	1	0	0	2	0	0	0	0	0	0
Asteraceae indet.	1	4	2	1	0	0	0	0	0	0	1	3	2	0	2	2	4	6	8	43	26	24	21	32	14	53	21	4	2	5	11	0	1	1	10
Taxodium	0	1	0	0	0	0	0	0	0	0	1	2	0	0	0	1	0	0	0	0	0	0	0	0	1	0	0	0	1	4	0	0	1	0	0
Poaceae	0	3	2	3	4	0	0	0	0	2	4	3	3	2	2	0	0	3	0	1	4	3	2	3	6	1	3	1	0	1	2	0	1	1	0
Nymphaea	0	0	0	0	0	0	0	1	0	0	0	0	0	1	0	1	0	0	3	3	0	1	0	0	1	2	2	0	0	1	1	0	0	0	1
Ericaceae	0	1	0	0	0	1	0	0	0	0	1	0	0	1	2	0	0	2	1	1	0	0	0	0	0	0	1	1	0	0	0	0	0	0	0
Cyperaceae	0	0	0	0	0	0	0	0	0	0	0	2	0	0	0	1	1	0	0	0	1	1	0	0	0	0	0	1	0	0	1	0	0	0	3
Cladium	0	0	0	0	0	0	2	0	1	0	0	1	2	0	1	3	0	2	1	3	8	9	6	2	2	3	4	0	0	0	0	0	0	0	6
Typha	1	0	0	0	0	0	0	0	0	1	0	1	2	0	0	1	2	2	0	4	6	9	5	5	11	5	4	3	0	0	3	0	0	0	140
Sagittaria	0	0	0	0	0	0	0	0	0	0	0	0	0	0	0	1	0	1	1	11	8	7	4	1	9	6	8	2	1	0	3	1	0	0	3
Rhizophora	0	0	0	0	0	0	0	0	0	1	3	53	5	2	2	10	2	0	3	1	4	1	1	3	17	1	1	0	0	1	2	0	1	0	0
Avicennia	4	2	25	3	16	11	3	0	2	16	2	6	7	3	2	4	2	8	3	1	0	0	0	0	0	0	1	0	0	0	0	0	0	0	0
Conocarpus	0	0	0	0	0	0	0	0	0	0	0	0	0	0	0	0	0	0	0	0	0	0	1	0	0	0	0	0	0	0	0	0	0	0	0
Amaryllidaceae	0	0	0	0	0	0	0	0	0	0	0	0	0	0	0	1	1	1	1	0	0	0	0	0	0	0	0	0	0	0	0	0	0	0	0
Crinum	0	0	0	0	0	0	0	0	0	0	0	0	0	0	0	2	0	0	0	0	0	0	0	0	0	1	0	0	0	0	0	0	0	0	0
Fagus	0	0	0	0	0	0	0	0	0	0	0	0	0	0	1	0	0	1	0	0	0	0	0	0	0	0	0	0	0	0	0	0	0	0	0
Ulmus	1	0	0	0	0	0	0	0	0	1	0	1	0	1	0	0	1	1	0	0	0	0	0	0	0	0	0	0	0	0	0	0	0	0	0
Alnus	2	0	0	0	0	0	0	0	0	0	0	3	0	0	0	0	1	0	1	1	0	0	0	0	0	0	0	0	0	0	0	0	0	0	0
Carya	0	1	0	1	0	0	1	1	0	1	0	4	0	0	1	1	1	2	0	0	1	1	0	0	1	0	0	0	0	0	1	0	0	1	0
Liquidambar	0	0	1	0	0	0	0	0	0	1	3	0	0	0	0	0	1	1	0	0	0	0	0	1	0	0	0	0	0	0	0	0	0	0	0
Euphorbiaceae	1	0	0	0	0	0	0	0	0	0	0	2	1	1	0	2	1	0	3	0	1	0	0	1	0	0	0	2	1	1	1	0	0	0	0
Fabaceae	0	1	0	0	0	0	0	0	0	0	0	0	0	1	0	0	0	0	0	0	0	0	0	0	1	0	0	2	0	0	0	0	0	0	0
Malvaceae	0	0	0	0	0	0	0	0	0	0	0	0	0	0	0	0	0	0	0	0	0	0	0	0	0	1	0	0	0	0	0	0	0	0	0
Lonicera	0	0	0	0	0	0	0	0	0	0	1	0	0	0	0	0	0	0	0	0	0	0	0	0	0	0	0	0	0	0	0	0	0	0	0
Lantana	0	0	0	0	0	0	0	0	0	0	1	0	0	0	0	0	0	0	0	0	0	0	0	0	0	0	0	0	0	0	0	0	0	0	0
Anacardiaceae	0	0	0	0	0	0	0	0	0	0	1	0	1	1	0	3	1	1	0	1	0	0	0	0	0	0	0	0	0	0	0	0	0	0	0
Schinus	0	0	0	0	0	0	0	0	0	0	0	0	1	2	0	0	0	3	2	0	0	0	0	0	0	0	0	0	0	0	0	0	0	0	0
Rhus	0	0	0	0	0	0	0	0	0	0	0	2	5	1	0	0	1	0	0	1	0	0	0	0	1	0	0	0	0	0	0	0	0	0	0
Solanum	0	0	1	0	0	0	1	0	0	0	0	1	0	0	0	0	0	0	1	0	0	0	2	0	0	2	1	0	0	1	1	0	0	0	0
Vitis	0	0	0	0	0	0	0	0	0	1	0	0	0	0	0	0	0	0	0	0	0	0	0	0	0	0	1	0	0	0	0	0	0	0	0
Hydrocotyle	0	0	0	0	0	0	0	0	0	0	1	0	0	2	0	1	1	0	0	0	0	0	0	0	0	0	0	0	0	0	0	0	0	0	0
Utricularia	0	0	0	0	0	0	0	0	0	0	0	0	0	0	0	0	0	0	0	0	0	0	0	0	0	0	0	0	0	0	0	0	0	0	1
Proserpinaca	0	0	0	0	0	0	0	0	0	0	0	1	0	0	0	0	0	0	0	0	0	0	0	0	0	0	0	0	0	0	0	0	0	0	0
Carica	0	0	0	0	0	0	0	0	0	0	5	3	3	1	0	1	2	1	3	0	0	0	0	0	0	1	0	1	0	0	0	0	0	0	0
Batis	0	0	0	0	0	0	0	0	0	2	4	8	12	2	1	5	4	0	5	1	0	1	1	0	0	0	0	0	1	1	0	0	0	0	0
Ranunculaceae	0	0	0	0	0	0	0	0	0	0	0	0	0	0	0	0	0	0	0	0	0	0	0	0	0	0	1	0	0	0	0	0	0	0	0
Juglans	0	0	0	0	0	0	0	0	0	0	0	0	0	0	0	0	0	0	0	1	0	0	0	0	0	2	0	0	0	0	0	0	0	0	0
Verbenaceae	0	0	0	0	0	0	0	0	0	0	0	0	0	0	0	0	0	0	1	1	0	0	0	0	0	0	0	0	0	0	0	0	0	0	0
Ludwigia	0	0	0	0	0	0	0	0	0	0	0	0	0	0	0	0	0	0	0	1	1	0	1	0	1	0	0	0	0	0	0	0	0	0	0
Hippocratea	0	0	0	0	0	0	0	0	0	0	0	0	0	0	0	0	0	0	1	0	0	1	1	0	0	0	1	0	1	0	0	0	0	1	0
Parthenocissus	0	0	0	0	0	0	0	0	0	0	0	0	0	0	0	0	0	0	0	2	0	0	0	0	0	0	0	0	0	0	0	0	0	0	0
Sabal	1	0	0	0	0	0	0	0	0	0	0	0	0	0	0	0	0	0	0	0	1	0	0	0	0	0	0	0	0	0	0	0	0	0	0
Trema	0	0	0	0	0	0	0	0	0	0	0	0	0	0	0	0	1	1	0	0	0	0	0	0	0	0	0	0	0	0	0	0	0	0	0
Polygonum	0	0	0	0	0	0	0	0	1	0	0	0	0	0	0	0	0	0	0	1	0	0	0	0	0	0	0	0	0	0	0	0	0	0	3
Lythrum	0	0	0	0	0	0	0	0	0	0	0	0	0	0	0	0	0	0	0	1	0	0	2	0	0	0	0	0	0	0	0	0	0	0	0
Anonna	0	0	0	1	0	0	0	0	0	0	0	0	0	0	0	0	0	0	0	0	0	1	3	2	0	0	1	1	1	3	7	1	0	0	0
Platanus	0	0	0	0	0	0	0	0	0	0	0	0	0	0	0	0	0	0	0	0	0	0	0	0	1	0	1	0	0	0	0	0	0	0	0
Tsuga	0	0	0	0	0	0	0	0	0	0	0	0	0	0	0	0	0	0	0	0	0	0	0	0	1	0	0	0	0	1	0	0	0	1	0
Fraxinus	0	0	0	0	0	0	0	0	0	0	0	0	0	0	0	0	0	0	0	0	0	0	0	0	0	0	0	0	0	1	0	0	0	2	0
Rosaceae	0	0	0	0	0	0	0	0	0	0	0	0	0	0	0	0	0	0	0	0	0	0	0	0	0	0	0	0	0	1	0	0	0	0	0
Cornus	0	0	0	0	0	0	0	0	0	0	0	0	0	0	0	0	0	0	0	0	0	0	0	0	0	0	0	0	0	0	1	0	0	0	0
Stephanocolporate pollen	0	0	0	0	0	0	0	0	0	0	0	0	0	0	1	0	0	0	0	0	1	0	0	0	0	0	0	0	0	0	0	0	0	0	0
Tricolpate pollen	0	0	0	0	0	0	0	0	0	0	0	1	0	0	0	0	0	0	0	3	3	0	2	1	2	0	3	2	2	0	2	0	1	1	0
Tricolporate pollen	2	0	0	0	0	0	0	0	1	1	3	2	4	2	1	3	3	4	1	0	1	1	2	0	2	2	3	5	0	1	0	0	0	0	0
Triporate pollen	0	0	0	0	0	0	0	0	0	1	0	1	3	0	0	0	0	1	1	0	0	0	0	1	1	0	1	1	1	4	1	0	2	3	0
Acrostichum	0	4	2	10	4	5	12	6	6	3	3	2	0	5	5	4	1	6	12	25	9	22	7	13	9	16	18	15	6	6	3	0	0	7	15
Osmunda	0	1	0	0	0	0	0	1	0	0	0	0	0	1	1	0	1	2	0	0	1	1	1	0	1	0	0	2	1	0	2	0	0	0	0
Phlebodium	0	2	3	2	0	0	3	0	0	0	0	0	0	0	1	0	0	0	0	0	0	0	0	0	0	0	0	0	0	0	0	0	0	0	0
Pteris	0	2	4	5	5	0	2	0	0	1	0	0	0	1	0	0	0	0	0	0	0	0	0	0	0	0	1	0	0	0	0	0	0	0	0
Monolete spores	3	8	5	8	6	9	7	3	9	8	6	9	5	7	13	5	5	26	16	95	73	121	135	115	90	70	120	121	96	154	150	23	39	95	49
Trilete spores	0	1	0	0	1	1	0	1	1	0	1	0	0	0	0	1	0	3	0	3	0	0	1	0	0	1	0	0	1	1	0	1	0	0	1
Unknown/Crumpled	1	1	1	0	1	1	1	0	0	1	0	2	1	0	1	2	0	0	0	1	5	1	3	0	2	0	2	6	5	5	5	0	1	1	1
Sum	327	368	338	410	341	352	399	338	397	335	329	343	333	349	393	329	342	361	308	320	254	326	324	323	324	307	300	300	325	301	316	30	66	219	319
Exotics counted	188	528	802	2375	1283	508	477	219	301	247	203	151	306	396	594	534	431	650	338	179	68	135	83	123	102	113	169	202	146	174	245	145	1360	430	204
Wt. (g)	5.86	5.54	4.09	3.4	6	6.5	6.18	5.1	5.84	2.66	3.37	4.91	5.5	5.68	3.62	4.68	5.75	5.24	5.22	2.14	1.52	1.46	1.51	1.46	1.27	1	1.44	1.59	0.59	1.59	1.22	1.6	1.14	1.41	2.42
Exotics added (batch 938934)	10679	10679	10679	10679	10679	10679	10679	10679	10679	10679	10679	10679	10679	10679	10679	10679	10679	10679	10679	10679	10679	10679	10679	10679	10679	10679	10679	10679	10679	10679	10679	10679	10679	10679	10679
Total Concentration	3169.73	1343.49	1100.4	542.215	473.05	1138.4	1445.43	3231.71	2411.8	5444.99	5135.71	4940.45	2112.96	1656.96	1951.77	1405.85	1473.71	1131.86	1864.21	8921	26242.9	17662.9	27607.1	19207.7	26709.9	29012.9	13164.4	9974.78	40291.1	11618.5	11289.9	1380.91	454.601	3857.33	6900.42
Aquatic Palynomorphs
Depth (cm)	5.5	10.5	20.5	30.5	40.5	50.5	60.5	70.5	79.5	90.5	100.5	110.5	120.5	130.5	140.5	150.5	160.5	170.5	180.5	190.5	192.5	194.5	196.5	198.5	199.5	200.5	202.5	204.5	206.5	208.5	209.5	210.5	211.5	213.5	216.5
Ovoidites	0	0	0	0	1	0	0	0	0	0	0	0	0	0	0	1	0	0	1	1	7	5	4	1	3	0	3	0	0	1	0	0	0	0	0
Spirogyra					P											P			P	P									P
Zygnemataceae																																			P
Botryococcus						P	P		P				P			P										P
P. zoharyi	P		P	P	P	P	P		P	P			P	P	P	P		P	P
Spiniferites	P		P	P	P	P	P		P				P	P	P	P	P	P	P
Pediastrum																																			P
Microforaminifera		P								P	P	P	P	P	P	P	P	P	P							P
Jim Foot Key
JFP-1A Depth (cm)	0.5	5.5	10.5	15.5	20.5	25.5	30.5	35.5	40.5	45.5	49.5	59.5	69.5	79.5	89.5	99.5	109.5	119.5	129.5	139.5	149.5	159.5	169.5	179.5	185.5	188.5	191.5	194.5	198.5	200.5	205.5	209.5	215.5	219.5	225.5	229.5	232.5
Acer	1	0	0	0	0	0	0	0	0	1	0	0	0	0	0	0	0	0	0	0	0	0	0	0	0	0	0	1	0	0	0	0	0	0	0	0	0
Alnus	2	1	2	0	1	0	0	0	2	0	0	1	1	1	1	0	0	0	2	0	2	0	0	0	1	2	1	4	1	0	1	3	3	0	0	0	0
Amaranthaceae	59	188	105	185	60	40	61	150	89	87	31	18	43	8	26	18	17	8	18	14	17	12	10	13	22	15	12	9	7	12	20	13	20	9	5	4	7
Amaryllidaceae	0	0	0	0	0	0	0	0	0	0	0	0	0	0	0	0	0	0	0	0	0	0	0	0	0	0	0	0	0	0	0	0	0	0	6	11	32
Ambrosia	2	2	4	4	3	0	0	1	0	3	2	1	2	0	2	2	0	0	2	0	0	2	1	0	2	2	0	0	4	0	0	1	1	0	0	0	1
Anonna	0	0	0	0	0	0	0	0	0	0	0	0	0	0	0	0	0	0	0	0	0	0	0	0	0	0	0	0	1	0	0	0	2	0	0	2	6
Apiaceae	0	0	0	0	0	0	0	0	0	0	0	0	0	0	0	0	0	0	0	0	1	0	0	0	0	0	0	0	0	0	0	0	0	0	0	0	0
Asteraceae	0	3	1	0	0	1	0	0	2	0	1	2	0	1	2	0	1	1	3	1	1	0	1	1	3	0	2	2	0	0	0	1	3	2	0	3	2
Avicennia	48	54	61	56	99	33	43	23	34	15	11	3	16	1	0	1	0	2	0	0	1	0	2	1	0	0	1	0	2	1	2	1	3	0	0	0	0
Batis	27	12	19	13	36	155	182	45	27	23	5	3	38	0	4	5	3	1	1	3	6	9	1	2	5	3	6	3	3	1	7	5	2	4	1	6	5
Brassicaceae	0	0	0	0	0	0	0	0	0	0	0	0	0	0	0	0	0	0	0	0	1	0	0	0	0	0	0	0	0	0	0	0	0	0	0	0	0
Bursera	0	0	0	0	0	0	0	1	0	0	0	0	0	0	1	1	0	0	1	0	0	0	0	1	0	0	0	1	0	0	2	1	0	1	0	0	0
Carica	0	0	0	0	0	1	0	0	0	1	1	0	0	0	1	0	2	6	1	2	3	4	0	0	0	0	2	5	3	3	2	2	4	0	1	0	0
Carya	0	1	0	0	0	1	0	0	0	1	0	0	0	0	2	1	0	0	1	0	1	0	0	1	1	1	0	0	3	0	0	0	0	0	0	2	0
Casuarina	1	1	1	3	1	0	1	5	0	0	3	0	0	0	0	0	0	0	0	0	0	0	0	0	0	0	0	0	0	0	0	0	0	0	0	0	0
Celtis	0	0	0	0	0	0	0	0	0	0	0	0	0	0	0	0	0	0	0	0	0	0	0	0	0	0	0	0	0	0	1	0	0	0	0	0	0
Cephalanthus	0	0	0	0	0	1	0	0	0	0	0	0	0	0	1	0	1	0	3	5	1	1	0	0	0	0	1	0	0	1	1	0	0	0	0	2	0
Cladium	1	1	0	0	0	2	0	0	3	0	0	0	3	3	2	2	0	0	3	5	1	0	3	3	1	1	1	7	5	1	4	4	5	5	14	6	7
Conocarpus	0	0	0	0	0	0	0	0	0	0	0	0	2	0	1	0	4	0	0	1	7	0	0	3	1	0	0	0	0	0	0	1	1	9	4	11	1
Cornus	1	0	0	0	0	0	0	0	0	0	0	0	0	0	0	0	0	0	0	0	0	0	0	0	0	0	0	0	0	0	0	0	0	0	0	0	0
Cyperaceae	1	0	0	0	0	0	0	0	0	0	1	0	0	1	0	0	5	0	1	2	1	1	1	2	1	1	2	2	2	2	0	7	5	1	3	19	10
Ericaceae	0	0	0	0	1	0	0	0	0	0	0	0	0	0	0	0	0	0	0	0	0	0	0	0	0	0	1	0	0	0	0	1	0	0	1	0	0
Euphorbiaceae	0	0	0	0	0	0	1	0	2	2	3	0	1	1	2	0	5	3	4	2	1	2	0	3	6	3	3	0	2	1	4	3	1	0	1	0	1
Fabaceae	0	0	0	0	0	1	0	1	0	1	0	1	0	0	0	0	0	1	1	0	0	0	2	1	1	3	2	3	1	1	1	0	0	0	3	1	0
Fagus	0	0	0	0	0	0	0	0	0	0	0	0	1	0	0	0	1	0	0	0	0	0	0	0	0	0	0	0	0	0	0	0	0	0	0	0	0
Fraxinus	0	0	0	0	0	0	0	2	1	5	0	0	0	0	0	0	0	0	0	1	0	2	0	1	0	1	0	1	4	0	1	1	0	1	0	0	1
Heliotropium	0	0	0	0	0	0	0	0	0	0	0	0	0	0	0	0	0	0	0	0	0	0	0	0	0	0	0	0	1	0	0	0	0	0	0	0	0
Hydrocotyle	0	0	0	0	0	0	0	0	0	1	2	0	0	0	0	0	2	1	0	1	1	2	0	0	0	0	1	0	1	3	3	1	0	1	0	0	1
Ilex	0	1	1	0	0	0	0	0	0	0	1	0	0	0	0	1	0	0	0	0	1	0	0	0	1	0	0	0	0	0	0	0	0	0	0	0	0
Iva	0	0	0	0	0	0	1	0	0	0	0	0	0	0	0	6	1	1	1	0	0	0	0	0	0	0	1	0	0	0	1	1	0	1	0	0	1
Juglans	0	0	0	1	0	0	0	0	0	0	0	0	0	0	0	0	1	0	0	1	0	0	0	0	0	0	0	0	1	0	1	0	1	0	0	0	1
Liquidambar	3	0	0	1	0	0	0	0	0	1	0	0	0	1	0	0	0	0	0	0	0	0	0	2	0	2	1	0	1	0	0	1	0	1	0	0	1
Lonicera	0	0	0	0	0	0	0	0	0	0	0	0	1	0	0	0	0	1	0	0	0	0	0	0	0	0	0	0	0	0	0	0	0	0	0	0	0
Morella	16	13	15	9	6	9	2	0	2	11	8	5	6	2	8	6	2	9	5	10	8	7	16	8	10	5	10	11	4	16	10	20	15	6	16	20	9
Morus	0	0	0	0	0	0	0	0	0	0	0	0	0	0	0	0	0	0	0	0	0	0	0	0	3	0	0	0	0	0	0	0	0	0	0	0	0
Nymphaea	0	0	0	0	0	0	0	0	0	0	0	0	0	0	0	0	0	0	0	0	0	0	0	0	1	0	0	0	0	0	0	0	0	0	5	8	0
Nyssa	1	0	0	0	1	0	2	0	0	0	1	0	0	2	0	1	1	1	0	1	1	0	0	16	0	0	0	0	0	0	0	0	0	0	1	0	0
Ostrya/Carpinus	1	0	1	0	0	0	0	1	0	1	0	0	0	0	1	0	0	1	1	1	0	0	2	0	0	1	0	0	1	0	1	0	0	0	0	0	0
Palmae	0	0	0	0	0	0	0	0	0	0	0	0	0	0	0	0	1	0	0	1	0	0	0	0	0	2	0	0	0	0	0	0	1	0	0	0	0
Pinus	117	42	68	70	110	51	46	76	132	140	210	243	165	241	251	236	237	263	207	265	225	247	247	335	338	280	239	251	262	210	204	238	190	127	143	95	122
Platanus	0	0	0	0	0	0	0	0	0	0	0	0	0	0	0	0	0	0	0	0	0	0	0	0	0	0	0	0	0	0	1	0	0	0	0	0	0
Poaceae	5	4	1	0	3	1	1	3	2	3	0	1	1	1	1	1	1	1	3	1	2	1	5	1	2	5	4	2	3	2	0	4	2	2	6	2	17
Polygalaceae	0	0	0	0	0	0	0	0	0	0	0	0	0	0	0	0	0	0	0	0	0	0	0	0	0	0	0	0	0	1	0	0	0	0	0	0	0
Polygonum	0	0	0	1	0	0	0	0	0	0	1	0	0	0	0	0	0	0	0	1	0	0	0	0	0	0	0	1	0	0	0	0	0	0	0	0	0
Pontederiaceae	1	0	0	0	0	0	0	0	0	0	0	0	0	0	0	0	1	0	0	0	0	0	0	0	0	0	0	0	0	0	0	0	0	0	0	0	0
Quercus	26	12	17	14	4	3	3	11	12	27	13	8	20	13	18	20	17	22	11	22	20	21	15	12	8	19	19	18	18	24	25	20	18	17	14	6	9
Rhizophora	0	0	0	0	3	8	3	2	1	1	1	0	8	3	3	8	0	13	16	4	5	11	6	11	4	1	1	2	7	5	5	2	9	116	39	66	4
Rhus	1	0	0	0	1	0	1	1	1	0	0	1	2	1	2	0	0	2	0	0	1	1	0	0	0	0	0	0	0	0	0	0	1	0	0	1	1
Sagittaria	0	0	0	0	0	0	0	0	0	0	0	0	0	0	0	0	0	0	0	0	0	0	0	0	0	0	0	0	0	0	0	0	3	1	10	42	37
Salix	0	0	0	0	0	0	0	0	0	0	0	0	0	0	0	0	0	0	0	0	1	0	0	0	1	0	0	0	0	0	1	0	0	0	1	0	0
Schinus	0	1	0	0	0	1	0	1	0	0	0	0	1	0	1	0	0	0	0	0	0	0	0	0	0	0	0	0	0	0	0	0	0	0	0	0	0
Sesuvium	0	0	0	0	0	0	0	0	0	0	0	0	0	0	0	0	0	0	0	0	0	0	1	0	0	0	0	0	0	0	0	0	0	0	0	0	0
Solanaceae	1	0	0	0	2	1	2	0	0	0	1	2	0	1	1	4	3	4	2	7	8	2	2	2	3	4	2	1	0	1	3	3	3	0	4	0	0
Taxodium	0	0	0	0	0	0	0	1	0	1	0	2	1	1	3	8	6	4	5	3	4	8	4	5	2	3	2	8	5	2	1	1	5	3	5	3	1
Trema	0	0	0	0	0	0	0	0	0	0	0	3	0	5	4	2	1	0	6	2	6	1	2	3	1	4	0	2	2	0	3	3	2	6	8	2	2
Typha	0	1	0	0	0	1	0	1	0	0	0	0	2	1	3	0	0	0	0	0	0	3	2	1	1	0	1	3	0	1	1	1	0	1	4	3	3
Ulmus	0	0	0	0	1	0	0	0	0	0	0	0	0	0	0	0	2	1	0	0	0	0	1	0	0	0	0	0	1	0	1	1	0	0	0	0	0
Utricularia	0	0	0	0	0	0	0	0	0	0	0	0	0	0	0	0	0	0	0	0	0	0	0	0	0	0	0	0	0	0	0	0	0	0	1	1	1
Verbenaceae	0	0	0	0	0	0	0	0	0	1	0	0	0	0	0	0	0	0	0	0	0	0	0	0	0	0	0	0	0	0	0	0	0	0	0	0	0
Viola	0	0	0	0	0	0	0	0	0	0	0	0	0	0	1	0	0	0	0	0	0	0	0	0	0	0	0	0	0	0	0	0	0	0	0	0	0
Vitis	0	0	0	0	0	0	0	0	0	0	0	0	0	0	0	0	0	0	0	0	1	0	0	0	0	0	0	0	0	0	0	0	0	0	0	0	0
Tricolpate pollen	1	0	0	0	0	0	0	1	1	0	0	1	0	1	1	1	3	2	0	0	3	0	2	0	3	1	2	1	0	1	2	0	0	0	3	1	0
Tricolporate pollen	0	0	0	3	0	4	3	1	0	1	1	1	1	1	2	1	4	1	1	3	3	0	4	1	2	2	1	1	0	4	3	4	4	2	2	5	1
Triporate pollen	1	0	0	0	0	0	0	0	0	0	1	0	0	1	1	0	1	0	0	0	0	0	0	1	0	0	0	1	0	1	0	0	0	0	0	1	0
Acrostichum	0	1	0	0	2	0	0	1	3	5	15	5	2	8	9	1	7	12	15	6	6	5	4	7	7	4	1	4	4	2	5	1	3	0	2	0	0
Osmunda regalis	0	0	0	0	1	1	0	0	0	0	3	0	0	0	0	1	0	0	0	0	0	0	0	1	0	0	1	0	1	1	1	0	0	0	0	0	0
Phlebodium	0	0	0	0	0	0	0	0	0	0	1	0	0	0	0	1	1	0	0	0	0	0	0	0	0	1	0	0	0	0	0	0	0	0	0	0	1
Pteris	0	0	0	0	0	0	0	3	1	1	1	1	1	0	1	0	0	0	1	0	0	1	1	0	0	0	0	1	0	0	0	0	1	0	0	0	1
Monolete spores	10	4	12	3	4	0	1	2	2	4	0	0	2	1	4	5	9	3	7	11	5	3	2	3	2	2	4	7	3	3	4	2	7	6	10	5	8
Trilete spores	0	0	0	0	1	0	0	1	0	0	0	1	0	1	1	1	2	1	0	0	1	0	0	0	1	0	0	0	1	1	0	0	0	0	0	0	0
Unknown/Crumpled	0	1	1	0	0	2	0	1	1	0	0	1	0	1	1	1	2	0	2	0	1	2	0	0	2	0	1	2	1	1	1	1	3	0	6	4	0
Sum	327	343	309	363	340	317	353	335	318	337	318	304	320	302	362	335	344	365	324	376	347	348	337	441	436	368	325	354	355	302	323	348	318	322	319	332	294
Ovoidites	0	0	0	0	0	0	0	0	0	0	0	0	0	0	0	0	0	0	0	0	0	0	0	0	0	0	0	0	0	0	1	1	1	0	1	2	5
Exotics counted	637	148	212	122	109	132	137	248	568	579	919	373	565	198	274	148	234	225	193	194	293	147	269	169	177	1327	223	276	201	230	216	267	297	213	209	209	194
Wt. (g)	0.57	2.55	1.54	4.09	1.48	0.95	1.64	6.35	4.41	6.65	8.9	4.16	5.49	4.38	4.42	5.83	4.85	5.56	5.5	5.33	4.32	6.21	5.26	5.24	5.76	4.62	4.37	5	4.96	4.42	4.39	4.65	3.82	3.59	2.04	1.35	1.43
Exotics added (batch 938934)	10679	10679	10679	10679	10679	10679	10679	10679	10679	10679	10679	10679	10679	10679	10679	10679	10679	10679	10679	10679	10679	10679	10679	10679	10679	10679	10679	10679	10679	10679	10679	10679	10679	10679	10679	10679	10679
Total Concentration	9617.54	9705.61	10107.2	7768.8	22507.2	26995.6	16778	2271.69	1355.72	934.674	415.195	2092.19	1101.69	3718.76	3192.03	4146.15	3236.92	3115.78	3259.53	3883.2	2927.58	4071	2543.45	5318.03	4566.9	641.011	3561.46	2739.4	3802.6	3172.4	3637.6	2993.27	2993.21	4496.89	7989.96	12565.8	11317.2
WRP-3A Depth (cm)	2.5	10.5	20.5	30.5	40.5	50.5	60.5	70.5	80.5	90.5	100.5	110.5	120.5	130.5	140.5	150.5	160.5	170.5	180.5	190.5	200.5	210.5	220.5	225.5	230.5	232.5	237.5	243.5	245.5	247.5	248.5	250.5	252.5	254.5	255.5
Acer	0	0	0	0	0	0	0	0	0	0	0	0	1	0	0	0	0	0	0	0	0	0	0	0	0	0	0	0	0	0	0	0	0	0	0
Alnus	0	0	0	0	0	2	0	0	0	0	0	1	0	0	0	0	2	1	0	1	3	0	1	0	1	0	0	1	0	0	0	0	1	0	2
Amaranthaceae	60	191	9	3	6	64	41	24	65	178	111	36	57	2	1	3	4	2	35	18	25	7	22	70	36	29	4	50	46	25	18	4	9	17	16
Ambrosia	4	0	0	0	0	0	0	1	0	0	0	1	0	0	0	1	0	1	0	0	1	1	1	0	1	0	0	0	0	0	0	0	0	0	0
Annona	0	0	0	0	0	0	0	0	0	0	0	0	0	0	0	0	0	0	0	0	0	1	0	0	0	0	0	1	0	0	0	0	0	0	0
Arecaceae	0	0	0	0	0	0	0	0	0	0	0	0	0	0	0	0	0	0	0	1	0	0	0	0	0	0	0	0	0	0	0	0	0	0	0
Asteraceae indet.	0	0	0	0	0	0	0	0	0	0	1	0	1	0	0	0	2	0	1	1	1	2	1	2	2	2	0	2	3	2	4	3	2	7	0
Avicennia	27	4	1	2	0	9	1	0	0	8	50	85	82	1	0	4	3	0	3	1	0	0	3	7	2	2	0	2	2	3	1	0	0	0	0
Batis	3	0	0	0	0	0	0	0	0	3	9	1	0	0	0	0	0	0	0	0	0	0	0	7	0	2	0	8	9	7	3	3	8	8	8
Betula	0	0	0	0	0	0	0	0	0	0	0	0	0	0	0	0	0	0	0	0	0	0	0	0	0	0	0	0	0	0	0	0	0	0	1
Bursera	0	0	0	0	0	0	0	0	0	0	0	0	0	0	1	0	1	0	2	0	0	0	1	0	2	1	0	0	0	0	1	0	0	0	1
Carica	0	0	0	0	0	0	0	0	0	0	1	0	2	0	0	0	1	0	0	0	0	2	2	1	1	0	0	0	1	1	1	0	0	0	0
Carya	1	0	0	0	0	1	2	0	0	0	0	1	3	0	0	1	1	1	0	0	0	0	3	0	0	0	0	0	0	0	0	0	0	0	0
Casuarina	10	1	0	0	0	3	0	0	0	0	0	1	0	0	0	0	0	0	0	0	0	0	0	0	0	0	0	0	0	0	0	0	0	0	0
Cephalanthus	1	0	0	0	0	0	0	0	0	0	0	0	0	0	0	0	0	0	0	0	0	0	1	0	0	3	0	0	0	0	0	0	0	3	1
Cladium	0	0	0	0	0	0	0	0	0	0	0	0	0	0	0	0	0	0	0	1	0	0	0	2	0	6	0	0	0	0	2	1	3	4	3
Conocarpus	0	0	0	0	0	0	0	0	0	0	0	0	0	0	0	0	1	0	0	0	0	0	3	0	3	0	1	2	0	1	5	9	17	53	1
Cyperaceae	1	0	0	0	0	0	0	1	0	0	0	0	0	0	0	0	0	0	0	0	0	0	0	0	0	0	0	0	0	0	1	0	0	0	0
Ericaceae	0	0	0	0	0	0	0	0	0	0	0	1	0	0	0	0	0	0	0	1	1	1	1	0	0	0	0	0	0	2	0	0	1	0	0
Euphorbiaceae	0	0	0	0	0	0	0	0	0	0	0	0	0	1	0	0	1	0	0	1	0	0	0	0	0	0	0	3	2	1	1	2	2	0	1
Fabaceae	0	0	0	0	0	1	0	0	0	0	0	0	0	0	0	0	0	0	0	0	0	0	0	0	1	0	0	1	0	1	5	1	2	0	0
Hippocratea	0	0	0	0	0	0	0	0	0	0	0	0	0	0	0	0	0	0	0	0	1	0	1	1	0	1	1	0	0	0	5	4	2	2	1
Hydrocotyle	0	0	0	0	0	0	0	0	0	0	0	0	0	0	1	0	1	0	0	0	0	0	0	0	1	1	0	2	0	0	1	0	0	0	1
Ilex	0	0	0	0	0	0	0	0	0	0	0	0	0	0	0	0	0	0	0	0	2	1	2	0	4	0	0	0	2	1	2	1	1	3	1
Iva	0	0	0	0	0	0	0	0	0	0	0	0	0	0	1	0	1	0	1	1	1	1	1	1	3	3	0	3	0	1	1	0	0	1	0
Juglans	0	0	0	0	0	0	0	0	0	0	0	0	1	1	0	0	0	0	0	0	0	0	0	1	0	9	0	0	0	0	0	0	0	0	0
Laguncularia	0	0	0	0	0	0	0	0	0	0	0	0	0	0	0	0	1	0	0	0	0	0	0	0	0	0	0	0	0	0	0	0	0	0	0
Lantana	0	0	0	0	0	0	0	0	0	0	0	0	0	0	0	0	0	0	1	0	0	0	0	0	0	0	0	0	0	0	0	0	0	0	0
Liquidambar	0	0	0	0	0	0	0	0	0	0	0	0	0	0	1	0	0	0	1	0	0	1	0	0	1	0	0	0	0	1	0	0	0	0	0
Lonicera	0	0	0	0	0	0	0	0	0	0	0	0	0	0	0	0	1	0	0	0	0	0	0	0	2	0	0	0	1	1	0	0	0	0	0
Malvaceae	0	0	0	0	0	0	0	0	0	0	0	0	0	0	0	0	0	0	0	0	0	0	0	0	0	0	0	0	0	0	0	0	0	0	1
Morella	14	0	0	0	0	0	1	1	2	0	1	5	3	5	4	2	16	7	5	16	17	18	46	63	85	90	33	57	100	133	137	188	198	105	188
Nymphaea	0	0	0	0	0	0	0	0	0	0	0	0	0	0	1	1	0	0	0	0	0	0	1	2	3	2	2	5	4	1	0	2	0	0	1
Nyssa	0	0	0	0	0	0	0	0	0	0	0	0	0	0	0	0	1	0	0	1	0	0	0	0	0	0	0	0	0	0	0	0	0	1	0
Ostrya/Carpinus	0	0	0	0	0	0	0	0	0	0	0	0	0	0	0	0	0	0	0	0	0	1	0	0	0	0	0	0	0	0	0	0	0	0	0
Parthenocissus	0	0	0	0	0	0	0	0	0	0	0	0	0	1	0	0	0	0	0	0	0	1	1	0	1	0	0	0	0	0	0	4	0	0	2
Pinus	168	120	146	91	62	351	457	505	266	125	133	177	172	71	65	34	137	97	139	205	235	217	163	113	134	81	55	91	108	66	34	25	28	30	58
Planera	0	0	0	0	0	1	0	0	0	0	0	0	0	0	0	0	0	0	0	0	0	0	0	0	0	0	0	0	0	0	0	0	0	0	0
Poaceae	5	0	0	0	0	3	2	3	4	1	4	7	6	0	0	0	1	1	0	0	4	1	1	2	0	1	0	1	3	1	0	2	5	2	6
Polygonaceae	0	0	0	0	0	0	0	0	0	0	0	0	0	0	0	0	0	0	1	0	0	0	0	0	0	0	0	1	0	0	0	0	0	0	0
Polygonum	0	0	0	0	0	0	0	0	0	0	1	0	0	0	0	0	0	0	0	0	0	0	0	0	1	0	0	0	0	0	0	0	0	0	0
Pontederiaceae	1	0	0	0	0	0	0	0	0	0	0	0	0	1	0	0	0	0	0	0	0	0	0	0	0	0	0	0	0	0	0	0	0	0	0
Quercus	20	4	1	0	0	5	1	1	1	2	5	7	7	6	8	4	7	3	6	16	12	10	7	9	10	9	1	18	21	15	6	9	12	13	8
Rhizophora	0	0	0	0	0	0	0	0	0	0	2	0	0	1	10	3	17	4	0	5	2	2	1	12	4	22	0	36	24	20	24	3	28	37	6
Rhus	0	0	0	0	0	0	0	0	0	0	0	0	0	1	0	0	1	2	1	2	0	0	1	0	0	0	0	2	2	1	7	6	1	7	4
Schinus	0	0	0	0	0	0	0	0	0	0	1	0	0	1	3	0	0	0	0	0	0	0	0	0	0	0	0	0	0	0	0	0	0	0	0
Solanum	0	0	0	0	0	0	0	0	0	0	0	0	0	0	0	0	2	0	0	0	0	0	0	0	0	0	0	0	0	0	0	0	0	2	0
Swietenia	0	0	0	0	0	0	0	0	0	0	0	0	0	0	0	0	1	0	0	0	2	0	1	1	0	0	0	0	0	0	0	0	0	0	0
Taxodium	0	0	0	0	0	0	0	0	0	0	0	0	0	0	0	0	0	0	0	0	0	0	0	0	0	0	0	0	0	0	0	0	0	1	0
Trema	0	0	0	0	0	0	0	0	0	0	0	0	0	0	0	0	0	0	0	0	2	0	0	2	0	1	0	1	2	1	0	4	0	5	1
Typha	2	0	0	0	0	1	0	0	0	0	1	0	0	0	0	0	0	0	0	0	1	0	0	6	0	0	0	3	1	0	0	0	0	0	1
Ulmus	0	0	1	1	0	1	0	0	0	0	0	0	0	0	0	0	0	0	0	0	0	0	0	0	0	0	0	0	0	0	0	0	0	0	0
Vitis	0	0	0	0	0	0	0	0	0	0	0	0	0	0	0	0	0	0	0	0	1	0	0	0	0	0	0	0	0	0	1	0	0	0	0
Fenestrate pollen	0	1	0	0	0	0	0	0	0	0	0	0	0	0	0	0	0	0	0	0	0	0	0	0	0	0	0	0	0	0	0	0	0	0	0
Stephanocolporate pollen	0	0	0	0	0	0	0	0	0	0	0	0	0	0	0	0	0	0	0	0	0	0	1	0	0	0	0	0	0	0	0	0	0	0	0
Tricolpate pollen	0	0	0	0	0	0	0	0	1	0	0	0	1	0	0	0	1	0	0	0	0	1	1	2	0	2	0	3	2	3	1	0	1	3	0
Tricolporate pollen	2	0	0	0	0	0	1	0	0	0	1	2	0	2	2	2	5	0	0	0	3	1	3	0	4	0	0	0	1	1	4	4	4	4	1
Triporate pollen	0	0	0	0	0	0	0	0	0	0	0	0	0	0	0	0	0	0	0	0	0	0	0	0	1	0	0	0	0	0	0	0	2	0	1
Acrostichum	0	4	9	2	2	18	13	25	9	10	7	4	6	6	2	3	5	4	5	14	18	23	15	0	7	0	18	2	1	4	2	2	0	1	4
Osmunda	2	0	3	0	0	4	1	3	1	0	0	0	0	0	0	1	0	0	0	0	0	0	0	0	0	0	0	0	0	0	0	0	0	0	0
Phlebodium	0	0	4	1	1	6	1	3	0	0	0	0	2	0	0	2	0	0	1	0	1	1	0	0	0	0	0	0	0	0	0	0	0	0	0
Pteris	1	0	4	2	0	6	2	1	2	1	1	4	0	0	0	0	0	3	0	0	0	0	1	8	0	0	1	0	0	0	0	0	0	0	0
Monolete spores	4	8	9	2	0	9	22	13	3	10	8	5	7	3	2	1	0	4	4	5	6	5	1	15	12	21	4	9	12	22	40	29	24	31	27
Trilete spores	2	1	2	1	0	2	1	1	1	1	0	0	1	0	0	0	0	0	2	0	1	1	1	0	0	1	0	0	0	0	0	0	0	0	0
UN/Crumpled	0	0	0	0	0	0	0	0	1	0	1	2	2	1	0	0	1	0	0	1	0	1	3	2	1	3	0	1	1	2	3	4	3	5	1
Sum	328	334	189	105	71	487	546	582	356	339	338	340	354	104	102	62	215	130	208	291	340	300	291	329	323	292	120	305	348	317	310	310	354	345	347
Exotics counted	520	670	1504	1809	1120	2736	2214	1365	1093	533	262	404	647	378	111	236	903	0	550	666	298	892	471	196	250	311	140	380	406	314	279	196	214	122	31
Weight dry sediment (g)	3	3	3.1	3	3.18	3.02	2.99	3.33	3.27	3.19	3.08	3.08	3.15	2.26	3	1.95	2.35	2.25	2.18	2.3	3.13	2.3	1.74	4.43	1.73	1.36	2.02	2.9	2.32	1.66	1.36	1.93	1.49	1.68	1.21
Exotics added (batch 938934)	10679	10679	10679	10679	10679	10679	10679	10679	10679	10679	10679	10679	10679	10679	10679	10679	10679	10679	10679	10679	10679	10679	10679	10679	10679	10679	10679	10679	10679	10679	10679	10679	10679	10679	10679
Total Concentration	2245.33	1774.52	432.895	206.614	212.884	629.414	880.794	1367.34	1063.68	2129.18	4472.96	2917.95	1854.89	1300.06	3271.05	1438.72	1081.97	#DIV/0!	1852.57	2028.72	3892.68	1561.56	3791.87	4046.38	7975.3	7372.49	4531.4	2955.62	3945.44	6494.6	8724.67	8751.43	11855.9	17975.5	98790
[truncated: 6 more columns]
