# Supplementary material for: Rapid inundation of southern Florida coastline despite low relative sea-level rise rates during the late-Holocene
Source: Nat Commun. 2019 Jul 19;10:3231. doi: 10.1038/s41467-019-11138-4 (PMC6642092; doi:10.1038/s41467-019-11138-4)
Supplement: Supplementary file 4 — Supplementary Data 2 [file 41467_2019_11138_MOESM4_ESM.xlsx]

## Sheet: RUSP3A
Upper depth (cm)	d13C Average (‰)	STDEV d13C	d15N Average (‰)	STDEV d15N	C/N average			Lower Sample Depth (cm)	550 %LOI	bulk density (g/cc)	% water
2	-15.6732	0.0795405	6.27621	0.0250812	7.52389			1	11.1092	1.1738	32.8874
9	-15.1489	0.105436	7.82014	0.391475	6.81945			6	11.6851	1.0124	30.2851
21	-16.1966	0.049218	8.16799	0.305246	8.27971			11	12.3166	0.859	29.3644
41	-17.1279	0.0968431	7.60831	0.0747469	8.65848			16	10.2385	0.8722	27.6783
61	-20.673	0.0385764	6.71436	0.428379	10.7885			21	9.92991	0.856	31.782
81	-21.8277	0.238834	6.68418	0.164725	12.1486			26	8.51237	0.9821	28.1986
86	-22.9879	0.0874968	6.53915	0.0631245	14.6516			31	7.97932	0.8898	29.7489
91	-22.945	0.0352629	5.51603	0.0135622	19.7912			36	7.49465	0.8873	27.2705
93	-22.3531	0.236562	5.33557	0.0228568	20.2848			41	6.16822	1.1235	25.3538
99	-19.525	0.0388596	4.84958	0.0160109	16.3339			46	6.50774	0.9942	28.2218
109	-20.6792	0.0491223	5.08367	0.0167862	17.6342			51	6.58585	1.1631	26.3721
119	-17.3623	0.385898	4.17516	0.167054	14.1113			56	5.5928	1.1336	25.7581
129	-15.0405	0.0280643	3.91967	0.00653986	12.7133			61	6.51836	1.0294	27.67
139	-12.0364	0.0359536	3.72855	0.0195402	11.3982			66	7.31565	0.8557	29.9009
149	-13.5039	0.0383207	4.00505	0.0336666	11.461			71	8.70638	0.8109	33.5872
159	-13.1169	0.0141288	4.16724	0.0136191	11.6652			76	8.98088	0.8841	31.814
168	-13.6252	0.0625383	4.41215	0.0647973	11.8986			81	9.15792	0.9904	29.5691
169	-13.7963	0.00918922	4.57396	0.0279245	12.0441			86	10.4805	0.7576	40.4496
171	-14.9567	0.0179565	4.61752	0.0205967	12.0732			91	48.1899	0.2127	76.3772
173	-16.4081	0.0224927	4.59294	0.0259265	13.2891			96	39.9372	0.2549	72.4968
175	-17.2058	0.0345011	4.51715	0.0700047	14.4542			101	16.2441	0.5048	54.1841
177	-15.5724	0.00658107	4.66054	0.0545432	13.2072			106	14.7991	0.448	53.4787
179	-17.2009	0.097879	4.60898	0.0491773	14.2978			111	11.819	0.6828	45.5024
180	-18.0379	0.0154784	4.47382	0.0813818	15.2465			116	12.2364	0.6971	48.6823
181	-17.7377	0.00923005	4.49609	0.0204315	14.7472			121	9.46717	0.8239	40.4481
182	-20.1196	0.000255841	4.47473	0.0820075	16.7412			126	8.66302	0.6395	40.5559
183	-20.0752	0.0111123	4.36523	0.0546474	17.0963			131	8.79149	0.7894	38.7112
184	-21.4692	0.102601	4.22048	0.0433937	19.5064			136	8.36268	0.7952	37.0737
185	-25.4568	0.0338642	3.95112	0.0813424	30.1143			141	8.2941	0.7222	36.5378
188	-25.3446	0.0240856	4.33842	0.0300919	26.8431			146	8.94842	0.7018	38.3304
192	-26.092	0.0512486	3.76668	0.0870347	26.331			151	9.36761	0.9298	39.2089
196	-26.4119	0.0205623	2.99968	0.0435349	23.823			156	9.08372	0.6319	38.0065
197	-25.7824	0.017177	4.10037	0.00652218	32.9112			161	10.0605	0.661	43.0565
199	-26.4616	0.00861571	3.02938	0.0752574	25.6713			166	11.2565	0.764	43.294
200	-26.8902	0.0237287	1.99278	0.105367	27.457			171	8.62538	0.6991	37.3622
201	-26.5495	0.0330925	2.63299	0.0125253	26.2907			176	7.55241	0.7918	39.1905
203	-26.4004	0.0189677	2.01928	0.026508	26.038			181	10.1259	0.6992	43.048
205	-26.5027	0.0224319	3.22824	0.0364556	26.0528			186	36.6724	0.2326	72.5059
207	-27.5155	0.0776501	0.475713	0.038787	29.8877			191	54.593	0.172	77.6507
209	-27.7312	0.0692893	1.91125	0.0735622	30.0301			196	61.5274	0.2095	75.254
212	-28.644	0.0304611	0.558966	0.016018	33.8525			201	56.7871	0.2048	77.7705
215	-27.4519	0.0582963	0.171862	0.0566763	25.6894			206	57.5311	0.1766	77.6992
								211	56.1246	0.1894	79.913
								216	56.4313	0.2068	72.2863
								218	50.0202	0.2475	71.1673

## Sheet: JFP1A
Upper depth (cm)	d13C Average (‰)	STDEV d13C	d15N Average (‰)	STDEV d15N	C/N average			Upper Depth (cm)	%LOI	Bulk Density (g/cm^3)	% water
0	-18.0341	0.0348809	3.13678	0.0646869	7.02771			0	33.5249	0.3132	72.1104
10	-18.2331	0.0103872	4.48388	0.0120667	6.89429			1	30.7761	0.281875	70.5113
20	-25.6659	0.0261074	4.68142	0.101549	11.4517			2	30.709	0.268	70.252
25	-25.8896	0.0234174	4.03551	0.0622063	16.1825			3	32.5879	0.2817	67.9048
27	-25.6206	0.0319105	4.0036	0.127175	37.7594			4	29.9822	0.3362	65.7881
29	-25.0998	0.0171566	3.48048	0.11295	62.0001			5	33.379	0.3649	60.6916
32	-26.0662	0.0608184	3.73292	0.0225231	15.4203			6	28.4639	0.332	62.9133
40	-25.3814	0.0438546	3.89535	0.0291967	20.051			7	30.2455	0.319056	66.8326
50	-23.0371	0.0126301	4.05808	0.0496965	15.9477			8	30.6014	0.3209	66.3592
60	-19.6064	0.0625977	4.50268	0.0423176	12.7198			9	32.847	0.281	66.0218
72	-18.5015	0.0440234	4.02237	0.0395036	14.9472			10	31.8199	0.2643	65.1916
80	-17.026	0.0263334	4.73084	0.00866601	11.1685			11	26.3244	0.3662	63.8892
90	-18.1652	0.0258909	4.41411	0.108331	11.9742			12	15.304	0.6201	41.1614
100	-14.6236	0.0628325	4.16037	0.0584957	10.6918			13	15.8527	0.6655	43.7732
110	-14.5113	0.0276274	4.86693	0.0691622	10.2908			14	18.2252	0.5026	52.2924
120	-14.3396	0.0171061	4.71072	0.0792093	10.2535			15	12.6496	0.835333	41.6667
130	-15.5143	0.121181	4.69572	0.118459	10.9305			16	14.6164	0.700889	44.6812
140	-14.6094	0.0126105	4.91792	0.121509	10.5455			17	14.3886	0.632444	43.3745
150	-13.3401	0.057069	4.86815	0.0846096	10.0622			18	17.4572	0.5545	49.0724
160	-13.5662	0.00491176	4.63575	0.133523	10.4548			19	24.4004	0.3586	63.3221
170	-13.335	0.00138459	4.77247	0.00499726	10.9472			20	29.5432	0.3087	65.9835
180	-13.4022	0.00236779	4.84363	0.0651687	10.3023			21	43.3779	0.20575	78.9837
183	-12.8412	0.00406075	5.72184	0.0232045	8.67297			22	43.9879	0.1655	78.7712
190	-13.0908	0.00480582	5.40902	0.0249801	10.098			23	43.0788	0.1611	79.2584
195	-13.203	0.00724166	5.1607	0.006533	9.99804			24	40.5745	0.1671	78.7917
200	-13.4999	0.0134501	5.02598	0.0115502	10.4853			25	46.0432	0.1668	80.5708
205	-13.8341	0.169357	4.94151	0.0159723	10.7069			26	27.0747	0.295889	66.2313
208	-12.74	0.0147136	4.65	0.0306827	10.5866			27	54.3611	0.12325	80.5561
210	-12.9233	0.0301634	4.88171	0.000941436	10.1567			28	65.2143	0.14	76.8058
212	-13.83	0.0107202	4.47	0.00540248	10.8693			29	76.3018	0.2439	69.7844
213	-14.5761	0.0388992	4.41464	0.0239389	11.4598			30	67.0562	0.256714	70.6084
215	-15.8044	0.0224797	4.5585	0.138837	11.9724			31	35.2741	0.2061	77.4656
218	-15.784	0.0236608	4.50227	0.0406653	13.2993			32	39.2216	0.185556	77.3958
220	-23.7633	0.0439563	4.23606	0.00443517	25.2242			33	20.4688	0.3498	62.0977
225	-26.0251	0.0128509	4.14934	0.0762284	20.3519			34	8.3604	0.7081	38.3886
227	-25.1582	0.0109707	4.1878	0.00302761	21.7604			35	6.65527	0.7603	34.699
229	-26.4697	0.046777	4.57246	0.0210459	19.9713			36	6.64069	0.705875	33.7984
232	-26.3157	0.0616793	3.5796	0.157748	19.4055			37	6.89609	0.7468	33.2738
								38	16.2476	0.344667	55.1864
								39	9.08374	0.5075	40.9815
								40	10.1646	0.5893	46.0595
								41	8.93479	0.8036	37.1697
								42	7.2674	0.6481	37.0471
								43	6.04622	0.702	33.718
								44	6.47347	0.7971	34.6371
								45	7.52044	0.688125	39.05
								46	6.77936	0.631	38.265
								47	8.51238	0.543	39.9484
								48	6.05672	0.6241	33.1441
								49	7.44253	0.632727	37.7237
								50	2.38869	0.6914	16.316
								51	4.65116	0.750111	29.8452
								52	5.62378	0.796222	32.8083
								53	5.60514	0.709667	33.1904
								54	6.20379	0.693125	34.2932
								55	6.96662	0.6201	36.4261
								56	7.96418	0.6366	36.7197
								57	6.02617	0.8712	31.6759
								58	7.11723	0.8641	35.611
								59	6.13293	0.662	33.0569
								60	7.24526	0.6487	34.8368
								61	6.88637	0.6433	34.4842
								62	5.10979	0.541444	32.3946
								63	5.65209	0.5467	35.9161
								64	5.23451	0.682286	33.8046
								65	5.01574	0.6355	34.128
								66	7.09433	0.6329	36.5132
								67	6.88265	0.7439	36.5381
								68	6.46505	0.720111	36.6099
								69	5.7222	0.4334	34.1137
								70	7.00876	0.266333	36.5537
								71	7.88899	0.4576	41.8551
								72	16.0578	0.4982	49.758
								73	12.1929	0.732667	39.3934
								74	11.0053	0.7878	37.2571
								75	9.19035	0.8411	30.2165
								76	8.87412	0.9477	29.6854
								77	9.0381	0.8608	31.1029
								78	9.34489	0.90825	30.8132
								79	10.0993	0.7852	33.9946
								80	10.9876	0.7918	34.3177
								81	9.95768	0.7562	31.3606
								82	10.0423	0.9689	32.3441
								83	10.6547	0.9057	30.8098
								84	9.31799	0.8167	28.2211
								85	9.03308	0.9432	30.1074
								86	7.23982	0.7956	31.9069
								87	7.00024	0.8414	30.9252
								88	9.85084	0.3218	43.165
								89	7.24964	0.839889	31.9622
								90	8.14875	0.687222	37.3988
								91	7.3081	0.8429	33.8331
								92	6.64579	0.7185	30.2766
								93	5.89631	0.8005	27.7592
								94	6.92674	0.9023	30.9904
								95	7.46847	0.889667	30.3739
								96	7.12244	0.8396	29.4394
								97	7.13542	0.523636	32.7339
								98	7.14073	0.6722	34.272
								99	6.04161	0.681636	30.5741
								100	7.53632	0.6608	39.4816
								101	7.73785	0.7263	36.3453
								102	8.52907	0.6812	42.1044
								103	6.78446	0.981	32.7724
								104	6.88751	0.805	36.5364
								105	8.55299	0.809333	34.5905
								106	9.14529	0.835889	35.5632
								107	10.0397	0.7809	36.3362
								108	10.1652	0.9385	34.1172
								109	13.9081	0.94492	30.0784
								110	10.2882	0.805667	34.5578
								111	9.73413	0.9215	34.5386
								112	8.9201	0.958	34.1622
								113	9.40504	0.8219	32.3595
								114	9.33786	0.916222	31.4319
								115	10.4191	0.7563	32.1521
								116	10.2026	0.987	31.5011
								117	10.6138	1.02278	31.739
								118	10.1235	1.0283	30.4498
								119	9.76	1.0625	29.6637
								120	9.55553	0.9157	30.9687
								121	10.1023	0.7622	33.6987
								122	10.4514	0.8927	34.9154
								123	11.0181	0.9076	34.8597
								124	10.8243	0.875056	34.4003
								125	9.98175	1.0409	33.2371
								126	10.2659	0.9215	32.7618
								127	9.94573	0.941778	32.6714
								128	9.73057	0.998	32.9852
								129	9.57864	0.8425	32.9593
								130	10.2392	0.855	32.4111
								131	9.81396	1.00113	31.9368
								132	10.0242	0.974909	32.3108
								133	10.4956	0.914667	31.747
								134	10.3491	0.894333	32.9474
								135	10.1412	0.897333	33.3003
								136	9.81946	0.9084	34.2692
								137	10.2761	0.953667	31.8268
								138	10.8438	0.9517	33.026
								139	11.2476	0.940444	34.045
								140	10.9153	0.945667	33.782
								141	11.1133	0.9979	34.0057
								142	10.6405	0.9539	33.0409
								143	10.4129	0.912333	34.3225
								144	9.67524	0.985333	32.9097
								145	9.49903	0.8264	32.4119
								146	10.9732	0.9104	34.1864
								147	11.5533	0.8794	33.2625
								148	11.5051	0.883667	33.0161
								149	10.4499	0.883	32.356
								150	8.59559	0.801444	30.8702
								151	10.2284	0.756364	33.0813
								152	10.0918	0.98	32.0483
								153	10.6844	0.6823	32.6655
								154	10.2496	0.852364	33.7198
								155	10.1944	0.945375	32.7494
								156	9.89511	0.90575	33.4985
								157	9.69665	0.838778	35.224
								158	9.74522	0.785	33.7217
								159	9.96744	0.882875	33.8175
								160	9.84828	1.0875	32.243
								161	10.4109	0.800444	32.4963
								162	10.1483	0.8159	32.3017
								163	9.74514	0.8907	33.2609
								164	9.78558	0.7695	34.3318
								165	9.38349	0.9943	32.6218
								166	9.99098	0.8868	32.6805
								167	10.3335	0.7887	33.1837
								168	10.262	0.8741	34.793
								169	11.2473	0.8482	36.2878
								170	10.6494	0.9085	34.1786
								171	10.0389	0.8487	33.4562
								172	9.79974	0.880125	33.0703
								173	9.34467	0.8347	32.6529
								174	10.0012	0.8299	33.6452
								175	10.2863	0.943	32.466
								176	10.5923	0.884	34.2217
								177	10.424	0.91975	33.182
								178	9.78842	0.9358	32.2522
								179	10.4464	0.8491	33.6641
								180	10.3994	0.829375	32.7079
								181	9.75423	0.832273	32.9893
								182	6.79515	0.6019	28.49
								183	9.75637	0.9071	30.5702
								184	10.0359	0.896778	30.7983
								185	10.0838	0.755889	33.7714
								186	10.5791	0.830778	33.6086
								187	9.32632	0.9693	25.139
								188	10.2052	0.9064	34.0368
								189	10.1406	0.7682	27.5283
								190	9.93323	0.8537	24.3442
								191	9.88598	0.857556	25.5522
								192	10.2702	1.01589	28.8815
								193	9.92301	0.87675	27.7205
								194	8.48882	0.780111	25.372
								195	5.58103	0.7633	21.7369
								196	9.59973	0.8844	26.9755
								197	9.72754	0.9396	26.7939
								198	9.00881	0.825455	26.5015
								199	9.25393	0.869	26.7491
								195	9.78883	1.016	25.5281
								196	9.88121	0.926	27.6845
								197	9.41886	0.9619	27.6386
								198	8.82292	0.96	28.3154
								199	8.58219	0.7434	32.2148
								200	9.7455	0.8055	31.1067
								201	10.5873	0.881556	32.1242
								202	11.4408	0.879889	31.3897
								203	10.9687	0.8424	30.9282
								204	9.94699	0.8867	28.0276
								205	10.5872	0.715273	32.1022
								206	9.93776	0.876364	31.4952
								207	9.63653	0.841417	29.5345
								208	9.26088	0.933545	31.9303
								209	10.1736	0.928875	31.3787
								210	9.23664	0.917	32.9776
								211	9.10106	0.896	29.0271
								212	9.38962	0.913	33.5209
								213	8.59908	1.01044	29.6946
								214	8.60611	0.9226	28.8392
								215	8.76283	0.963667	29.2
								216	8.18978	1.0159	29.8218
								217	7.46636	0.702545	32.4476
								218	11.6542	0.7508	37.3027
								219	16.1426	0.560909	46.0429
								220	23.243	0.463222	52.327
								221	18.7541	0.4559	51.2771
								222	12.6417	0.7499	40.9388
								223	23.1488	0.369545	55.2608
								224	20.1249	0.4964	52.611
								225	26.6007	0.37875	57.9828
								226	23.6706	0.354167	56.1358
								227	56.2121	0.18	75.1942
								228	63.6129	0.172222	77.685
								229	27.2801	0.336909	59.3819
								230	60.9002	0.1844	77.0275
								231	55.0667	0.168583	75.9539
								232	61.0909	0.152778	75.0204

## Sheet: WRP3A
WRP3A									WRP3A
Upper depth (cm)	d13C Average (‰)	STDEV d13C	d15N Average (‰)	STDEV d15N	C/N average				Lower Depth (cm)	%LOI	Bulk density (g/cc)	% water
3	-15.9578	0.00842321	5.2784	0.0879905	6.81454				3	0	0.8226
11	-15.81	0.0209199	7.8721	0.0165719	7.98688				5	10.2358	0.8388	27.5115
21	-17.1579	0.00107418	8.5069	0.00849029	8.7429				7	11.6953	1.2251	30.7406
31	-16.953	0.0282585	7.90659	0.0698507	9.12013				9	11.3623	0.9937	29.9222
43	-18.0234	0.0501439	7.99742	1.14144	9.55635				11	11.5729	0.8353	31.4075
52	-17.083	0.0739009	6.258	0.0740145	8.08588				13	11.3133	0.9084	32.4737
61	-21.414	0.0571133	6.69617	0.0171955	11.2259				15	11.6579	0.9765	32.3755
70	-22.1121	0.00826722	6.59871	0.209875	12.1641				17	11.3159	0.9593	32.5668
81	-24.0657	0.0874721	6.23601	0.0967334	14.0954				19	10.1949	0.8961	30.5409
90	-24.1482	0.00772316	6.11375	0.0449005	15.5365				21	9.11729	0.9205	32.0312
95	-24.3142	0.0497607	6.0719	0.0742735	17.6245				23	10.0923	0.746	30.1964
98	-24.4639	0.00366274	6.03498	0.103041	18.0723				25	10.3083	1.0074	31.4779
101	-25.1385	0.00335067	6.35392	0.0422345	17.3178				27	9.56919	0.9627	29.5623
104	-24.531	0.041556	6.17836	0.0439619	18.6394				29	8.43461	1.1946	27.4966
107	-24.9823	0.0316186	6.02488	0.116391	19.934				31	8.51331	1.0843	28.5441
109	-25.2229	0.0258812	5.77876	0.0050497	24.6163				33	8.48474	0.9595	27.5733
112	-25.0335	0.0041889	5.97077	0.00053484	21.0429				35	8.50443	1.0355	27.5794
115	-24.8365	0.0117479	6.06873	0.0155467	21.3471				37	8.75905	1.0126	27.8146
118	-24.8748	0.0189022	6.08907	0.061155	19.7495				39	8.91764	0.9929	28.4685
121	-24.6713	0.0119427	5.91095	0.0890032	23.5086				41	9.014	1.1745	25.5362
124	-24.414	0.013364	5.50505	0.0146412	23.5665				43	8.94849	1.2394	25.9458
127	-24.192	0.0401902	5.53615	0.0250263	24.8105				45	8.85913	1.0891	24.6336
131	-24.5997	0.0464637	5.41757	0.030605	29.7012				47	8.85135	1.0184	25.4143
134	-24.3735	0.00113898	5.33464	0.0335581	26.4677				49	8.44462	1.179	27.6139
137	-23.6863	0.0421978	5.24967	0.0215279	26.7111				51	10.475	0.9052	27.0782
141	-23.0811	0.0573505	5.16152	0.0211068	24.2482				53	10.8153	1.1238	28.0159
144	-21.6626	0.0929501	4.89945	0.0130633	20.5392				55	8.50685	1.1661	27.4359
147	-21.207	0.296427	4.93091	0.113338	19.6681				57	8.59275	0.8226	29.5493
149	-22.9539	0.201073	4.91898	0.186972	26.3632				59	9.09312	1.0621	31.45
152	-21.3328	0.0311196	5.3887	0.418438	19.105				61	8.78448	0.8704	30.559
160	-19.4307	2.22936e-05	5.05681	0.0570884	16.2284				63	9.20267	1.0605	30.7062
170	-18.4905	0.124732	5.36796	0.0191066	15.3483				65	9.11834	0.8777	30.5365
180	-18.808	0.00883115	5.55567	0.0983196	15.2181				67	9.65022	0.8923	31.3385
191	-18.9178	0.0517088	5.66987	0.0107092	14.8848				69	9.43629	0.9909	30.8241
202	-17.7164	0.0288148	5.31677	0.0500528	13.7834				71	9.25421	0.9884	32.037
212	-18.8076	0.0391621	5.37879	0.0443384	13.8451				73	9.22703	0.8429	31.6081
221	-20.4292	0.0250576	5.31526	0.0455523	14.0665				75	9.34868	0.7434	31.8924
229	-22.5572	0.0996411	5.34523	0.0115414	16.3363				77	9.48345	0.9088	32.498
230	-22.396	0.0424881	5.53213	0.0536638	16.1068				79	9.43002	1.007	31.1359
233	-25.9094	0.0368727	4.45301	0.0248545	26.5022				81	9.16584	0.9848	31.1123
236	-26.641	0.00580462	4.5609	0.00415413	25.1485	basal Russian sample			83	10.1747	0.6616	31.8949
235	-23.9736	0.235122	5.03081	0.0169897	19.3129	pushcore sample			85	12.5302	0.827	39.0624
238	-25.9107	0.32283	4.53375	0.0200046	24.1312	pushcore sample			87	12.5393	0.9536	33.7074
241	-27.2128	0.424492	4.47609	0.049363	33.4145	pushcore sample			89	10.7802	0.8216	33.0149
244	-26.9521	0.325633	4.73963	0.0356301	26.1801	pushcore sample			91	10.0536	0.7021	32.8099
247	-26.9778	0.367942	4.50294	0.0788825	29.8243	pushcore sample			93	11.3659	1.0698	35.5812
									95	10.4225	0.8851	34.3278
									97	13.3318	0.783	36.4061
									99	14.7254	0.5605	45.1719
									101	15.3613	0.7037	47.7925
									103	15.4469	0.7867	46.5882
									105	12.0376	0.6762	41.0756
									107	18.6188	0.4054	51.3175
									109	24.5437	0.3111	60.0394
									111	26.4224	0.3932	67.0305
									113	22.7874	0.6361	62.4738
									115	15.7051	0.466	53.3343
									117	17.618	0.4714	57.7975
									119	15.4009	0.5534	54.335
									121	16.4257	0.5158	53.189
									123	25.9403	0.7084	61.4787
									125	15.2456	0.3602	45.9649
									127	28.7063	0.2635	65.6101
									129	43.3017	0.2161	75.2419
									131	49.0051	0.2536	76.8481
									133	34.582	0.3858	71.2178
									135	30.0156	0.3894	65.7766
									137	24.037	0.4597	63.5257
									139	25.3426	0.3698	60.9331
									141	26.1493	0.4107	63.4657
									143	20.8912	0.6359	58.9464
									145	13.3197	0.5548	46.0828
									147	11.7159	0.7194	45.0258
									149	12.8023	0.7795	43.5942
									151	11.3021	0.6251	43.7184
									153	8.7346	0.379	42.4295
									155	13.6148	0.6038	50.2363
									157	12.5869	0.467	45.0241
									159	11.97	0.7355	45.1105
									161	9.89803	0.6392	38.1205
									163	12.3592	0.7326	40.9406
									165	12.5171	0.586	43.5854
									167	10.8191	0.6975	40.6943
									169	11.0968	0.7406	39.5423
									171	10.6805	0.5846	39.6069
									173	13.0346	0.8099	42.421
									175	10.0012	0.668	38.7553
									177	11.9461	0.5908	42.4733
									179	12.8808	0.7432	42.3835
									181	11.5985	0.7072	40.9409
									183	9.07805	0.8298	34.7481
									185	11.9667	0.7377	39.9479
									187	12.6745	0.6433	42.0821
									189	12.7623	0.6738	42.1285
									191	9.6913	0.8238	36.7621
									193	11.0464	0.8085	39.4354
									195	11.0328	0.9353	38.6291
									197	9.16284	0.7613	38.6648
									199	12.702	0.5179	42.487
									201	13.381	0.7143	46.5311
									203	12.2778	0.5391	41.1663
									205	15.6928	0.6894	46.5497
									207	15.2887	0.7504	45.5751
									209	15.5117	0.673	45.3181
									211	12.1694	0.5451	40.7883
									213	14.4744	0.6782	44.9839
									215	15.4822	0.8123	46.8287
									217	11.412	0.5593	41.7414
									219	17.0213	0.5609	46.9002
									221	17.8107	0.5582	48.9395
									223	20.0107	0.6043	51.6668
									225	20.9995	0.4707	52.7004
									227	19.8853	0.4841	48.9258
									229	19.8719	0.7255	51.6045
									231	11.0131	0.2934	43.8076
									233	43.1493	0.4375	70.6981
									235	22.6514	0.2856	56.3765
									237	49.5098		70.281
									235	21.2772	0.673364	47.6093
									236	28.2466	0.49475	55.8801
									237	21.2067	0.623625	51.2603
									238	40.7581	0.354667	67.9389
									239	19.0863	0.522625	49.5597
									240	41.0687	0.409375	64.6061
									241	48.8488	0.272455	68.6047
									242	48.8976	0.3583	69.5582
									243	47.2955	0.3753	70.4465
									244	52.6994	0.362222	67.7356
									245	42.8262	0.329571	63.8061
									246	54.1965	0.341556	65.2734
									247	46.7277	0.485556	61.2623

## Sheet: BAP2A
BAP2A
Upper depth (cm)	d13C Average (‰)	STDEV d13C	d15N Average (‰)	STDEV d15N	C/N average			depth (cm)	%LOI	bulk density (g/cc)	% water
1	-17.8901	0.206186	4.93577	0.221487	7.85161			1	17.62	1.25	31.8321
6	-21.2616	0.0418807	6.95104	0.0842059	9.37186			2	13.09	1.06	25.6937
9	-21.8046	0.1948	7.54758	0.31837	10.0225			3	15.84	1.24	29.8969
19	-20.8654	0.198851	7.44904	0.0305393	10.6116			4	11.79	0.95	29.6053
29	-22.1226	0.155957	7.01286	0.0380578	12.4882			5	9.88	1.19	27.8711
38	-21.4214	0.0215913	6.13714	0.229792	11.9019			7	9.99	1.08	24.1667
49	-15.4854	0.105695	4.99425	0.102281	10.3594			8	9.14	1.52	22.898
59	-20.3832	0.0239902	5.84834	0.0129198	12.3342			9	9.29	1.81	22.2978
69	-19.849	0.0721325	5.89929	0.0223526	11.9855			10	8.53	1.83	22.6815
79	-23.0752	0.0232838	6.53191	0.0380257	19.7393			12	8.33	2.14	22.8507
89	-20.4855	0.000534896	5.72641	0.00495293	13.3497			13	8.5	1.58	23
99	-20.7902	0.0847339	5.42371	0.0743421	14.1349			14	8.41	2.43	23.4317
109	-20.5845	0.160237	5.45203	0.207937	16.3586			15	8.19	1.85	23.5217
119	-20.6073	0.0965655	5.42332	0.209842	15.6444			17	8.27	1.72	22.1998
129	-20.3612	0.0588539	5.59672	0.00117354	15.2499			18	8.38	1.28	23.3555
131	-22.1384	0.00696518	3.39035	0.641179	15.5277			19	8.54	1.03	22.9801
133	-20.3084	0.195695	4.47453	0.0786393	14.3644			20	7.62	1.79	22.8412
136	-21.9719	0.030482	4.80231	0.0710041	16.2439			22	7.9	1.37	22.7302
140	-21.6983	0.332745	4.07579	0.109954	13.9344			23	7.77	1.64	22.5734
139	-21.6563	0.130628	5.71148	0.282034	16.2522			24	8.08	1.25	23.2202
144	-23.1951	0.0236798	5.93216	0.0200465	16.451			25	8.11	1.45	23.8963
151	-23.612	0.0239895	6.22381	0.167098	15.4213			27	6.66	1.93	23.1506
156	-23.1389	0.0696664	5.78433	0.119176	15.385			28	6.43	2.87	22.5048
159	-22.9668	0.0114756	6.13446	0.0604601	16.0698			29	7.29	2.14	22.3784
161	-24.2407	0.00494751	6.18607	0.0643162	18.3856			30	8.82	1.94	23.3472
162	-24.4073	0.0682862	6.00992	0.0633732	16.9425			32	7.4	1.68	22.6092
163	-24.3187	0.0561011	5.93276	0.0136424	18.0809			33	7.61	2.18	22.7343
164	-24.2293	0.0890554	6.19195	0.116915	21.658			34	7.5	1.45	23.1132
166	-23.6545	0.0401888	6.05275	0.0828557	16.0489			35	7.63	0.95	23.0357
167	-23.8181	0.0147064	6.0549	0.128481	17.0545			37	7.72	1.66	24.0752
169	-24.206	0.0542883	5.94665	0.0672596	19.0753			38	7.4	2.29	23.1693
171	-24.0094	0.0108887	5.63362	0.0586545	17.2239			39	7.3	1.73	23.218
173	-24.2463	0.00703993	5.1613	0.0450729	17.2393			40	7.01	1.71	22.6835
174	-23.8306	0.0934947	5.21023	0.0348903	17.8988			42	8.16	1.29	27.1845
176	-24.0997	0.0382041	5.38978	0.00380398	17.5479			43	8.45	1.31	25.4888
179	-24.5287	0.0268318	5.44951	0.0597214	19.4886			44	8.35	2.62	25.6614
181	-24.2604	0.00430583	5.38451	0.0699411	19.4689			45	8.45	1.35	24.8804
183	-24.2757	0.0539423	5.19463	0.00193829	22.8456			49	7.34	1.67	21.6758
186	-24.044	0.0438555	4.92016	0.0196206	21.7652			52	7.81	1.45	26.9231
188	-24.1717	0.0504279	4.84718	0.0443877	21.5849			54	7.82	1.55	25.3078
191	-24.0361	0.0405831	4.65777	0.0244614	21.0936			55	7.74	2.01	23.9779
194	-23.961	0.00111408	4.57143	0.0288111	20.9467			57	7.35	1.22	27.4587
197	-23.5482	0.0232008	4.48399	0.0159038	18.2267			58	8.21	1.65	26.81
199	-24.0372	0.0231622	4.56294	0.00785573	19.4414			59	8.43	2.17	28.5495
202	-25.2466	0.0487448	4.63281	0.066815	24.4984			60	7.24	1.84	27.6678
204	-25.8965	0.00507675	3.38931	0.0201348	27.0036			62	7.19	1.44	26.3265
206	-25.746	0.016918	3.14283	0.0209913	24.5547			63	7.38	1.81	26.7019
208	-25.3252	0.0178095	3.48379	0.0889033	27.0817			64	6.08	1.59	23.8972
211	-24.1944	0.0494555	3.422	0.0141879	16.4498			65	5.69	1.34	24.9592
213	-24.9525	0.015059	3.03818	0.0307264	17.7955			67	7.24	1.06	24.379
217	-25.7188	0.0297544	3.21126	0.0311677	13.4367			68	7.43	1.26	25.4175
219	-25.571	0.0158607	3.27077	0.00154493	17.4454			69	8.08	1.16	25.6502
226	-25.8243	0.000513641	3.17577	0.0905609	14.9743			70	7.31	1.29	25.4682
231	-25.6835	0.00637364	3.26213	0.00790807	17.1678			72	8.01	1.23	27.4731
234	-25.7502	0.0180643	3.2431	0.0107154	12.6577			73	9.03	1.85	27.5708
241	-25.34	0.0142075	3.17944	0.0291271	16.1529			74	8.67	1.14	27.4555
243	-25.1899	0.0291918	3.38887	0.0149955	16.8788			75	8.51	1.29	28.125
								77	7.7	1.07	27.8776
								78	9.05	1.68	28.3679
								79	8.88	1.75	34.8387
								80	10.36	1.35	24.1822
								82	9.73	1.93	30.3584
								83	10.58	1.47	29.2274
								84	9.08	1.62	26.4038
								85	8.49	1.65	27.2248
								87	9.11	1.73	27.2867
								88	9.77	1.6	27.8988
								89	9.23	1.6	28.6641
								90	8.47	1.56	21.798
								92	8.56	1.49	22.9494
								93	9.36	1.85	28.0677
								94	9.96	1.34	29.4585
								95	9.21	1.48	40.8451
								97	9.13	1.36	27.6515
								98	9.9	1.56	27.945
								99	10.17	1.08	25.6388
								100	9.09	1.09	25.3341
								102	13.92	1.39	23.3485
								103	14.88	1.78	25.1676
								104	15.4	1.53	23.3708
								105	11.83	1.01	25.4642
								107	10.24	1.21	27.4789
								108	10.67	1.07	29.1256
								109	11.71	1.45	28.0266
								110	10.85	0.92	27.0724
								112	10.02	1.38	28.968
								113	9.87	1.68	27.7748
								114	9.03	1.72	24.9658
								117	12.12	1.08	31.6062
								118	14.12	1.32	27.2093
								119	12.9	1.37	30.2757
								120	11.6	1.78	31.7204
								122	10.25	1.72	29.0749
								123	12.44	1.45	30.3506
								124	11.83	1.7	31.4221
								125	12.19	1.88	29.5992
								127	11.19	1.59	30.4491
								128	11.84	1.52	32.6638
								129	11.59	1.25	31.378
								130	10.87	1.62	29.6126
								132	13.41	1.61	25.9199
								133	11.98	1.73	28.1655
								134	12.42	1.82	28.4021
								135	12.98	1.77	29.2339
								137	12.53	1.47	29.0258
								138	15.99	1.9	26.5094
								139	14.03	1.7	27.4863
								140	11.11	1.74	26.4834
								142	14.85	1.74	27.5883
								143	14.09	1.8	29.3272
								144	13.69	1.71	29.3086
								145	13.35	1.67	30.5288
								148	12.73	1.9	31.173
								149	12.79	1.39	31.129
								150	12.16	1.5	29.4201
								152	16.49	2.05	24.6663
								153	12.22	1.77	27.0924
								154	14.22	2.1	28.6352
								155	18.41	1.54	27.3889
								157	16.93	1.97	30.0787
								158	14.65	1.53	34.2493
								159	10.62	1.72	34.1324
								160	17.47	1.53	30.6891
								162	17.75	1.34	43.5214
								163	20.15	1.44	42.0833
								164	19.49	1.55	43.7918
								165	19.22	1.36	47.5915
								167	14.76	1.57	39.6408
								168	18.97	1.43	43.1744
								169	25.3	1.9	36.7439
								170	17.66	1.52	45.1422
								172	21.43	1.46	51.2987
								173	16.85	1.5	41.4943
								174	23.12	1.76	45.1955
								175	26.9	1.5	41.5182
								177	22.54	1.54	47.9424
								178	25.98	1.28	24.9397
								179	42.04	1.18	44.8175
								180	37.64	1.68	55.741
								182	36.34	1.52	52.4372
								183	41.71	1.39	62.1114
								184	45.55	1.11	68.6038
								185	41.54	1.65	58.2046
								187	35.53	0.97	55.4167
								188	29.79	1.95	57.3034
								189	32.74	1.38	57.622
								190	32.16	0.88	62.3511
								192	30.63	1.47	56.3971
								193	28.62	1.36	55.9187
								194	26.06	1.41	49.906
								195	26.18	1.79	48.2187
								197	23.73	1.38	0
								198	25.93	1.43	0
								199	25.56	1.21	0
								200	24.24	1.39	0
								203	49.23	0.57	76.311
								204	60.43	0.38	78.3671
								205	71	0.47	78.7543
								207	73.05	0.47	79.2405
								208	72.99	0.4	79.4286
								209	72.86	0.42	79.9627
								210	76.57	0.41	80.5176
								212	63.26	0.71	79.497
								213	70.54	0.49	79.1111
								214	72.33	0.45	79.2329
								217	20.25	0.82	61.7787
								218	17.28	0.73	55.3621
								219	13.22	0.76	56.7519
								220	8.51	0.81	53.4786
								222	11.78	0.89	52.3578
								223	8.36	1	51.0067
								224	9.36	0.87	50.6406
								227	10.48	0.79	52.3411
								228	9.19	0.82	51.2418
								229	7.33	0.93	52.145
								230	8.63	0.81	51.1096
								232	8.48	0.92	52.0217
								233	10.57	0.75	50.9841
								234	9.4	0.77	48.7609
								235	8.05	0.86	48.8326
								237	8.02	1.2	45.9029
								238	6.19	1.06	45.9459
								239	7.99	0.99	45.6936
								240	7.96	1.09	46.4409
								242	7.05	0.95	48.3022
								243	6.32	0.9	44.0223
