# Supplementary material for: Rapid inundation of southern Florida coastline despite low relative sea-level rise rates during the late-Holocene
Source: Nat Commun. 2019 Jul 19;10:3231. doi: 10.1038/s41467-019-11138-4 (PMC6642092; doi:10.1038/s41467-019-11138-4)
Supplement: Supplementary file 5 — Supplementary Data 3 [file 41467_2019_11138_MOESM5_ESM.xlsx]

## Sheet: BAP2A
Supplemental Information Table 4: Occurrence of mollusks and other invertebrate and/or calcareous taxa.
	[P = present, ab = abundant, cm = common, fr = fragment, worn means only specimens showing signs of erosion, dissolution or other wear were present]
SI-3A	Bob Allen Russian Core - GLW0414 BAP2A
					Molluscan Taxa and Habitat category																																	Non-Molluscan Remains
					8	NED	15	6	11	9	11	11	6	5	NED	11	NED	4	3	10	NED	6	18	18	10	8	16	2	18	2	5	11	NED	8	1	19				8
Depth (cm)	Median age (cal yr bp)	Zone	Samples examined		Acteocina canaliculata	Amnicola sp	Angulus spp.	Anomalocardia cuneimeris	Argopecten spp	Bittiolum varium	Brachidontes exustus	Bulla striata	Cerithidea costata	Cerithidea scalifornmis	Cerithiopsis spp	Cerithium muscarum	Cerithium sp (juv)	Cyrenoida floridana	Hydrobiidae	Lavecardium spp	Lucinidae	Melampus spp	Modiolus spp	Modulus modulus	Odostomia spp	Ostreidae	Parastarte triquetra	Physidae	Pilsbryspira spp	Planorbella spp	Polymesoda floridana	Schwartziella catesbyana	Tellinidae	Teredo sp	Terrestrial gastropods	Vitrinellidae		Foraminifera	Ostracoda	Barnacle	Crab parts	Vertebrate
67	461.7	5	sel					P																							P
75	516	5	sel																												P
137	3408.7	4	ex										P (fr)	P (fr)																	P
139	3440.7	4	ex										P (fr)
141	3484.1	4	fr
142	3491.3	4	ex										P	P (fr)					P (fr)			worn					P				P							P	P
143	3499	4	ex										P (cm fr)						P (fr)				P (juv fr)								P							P (cm)	P (cm)
144	3506.6	4	ex										P (cm)	P					P			P			P		P				P							P (ab)	P (ab)
145	3514.8	4	ex										P	P					P																			P (ab)	P (ab)
146	3523.1	3b	ex					P (fr)					worn	worn					P				P (fr)				worn				P (fr)							P (cm)	P (cm)
147	3528.3	3b	ex																P																			P (cm)	P (cm)
148	3533.9	3b	ex										P					P (juv)	? (fr)						P						P								P
149	3539.1	3b	ex								? (fr)	?worn juv	P	P					P				P (juv fr)								P							P (cm)	P (cm)
150	3544.2	3b	ex											P																	P
153	3559.8	3b	ex										? (cost v scal)																		P
158	3587.9	3b	ex										P	P (fr)																	P
159	3594	3b	ex										P						P												P
162	3611.8	3b	ex			worn							P	P					worn												P (ab fr)
163	3618.2	3b	ex										? (cost v scal)	P					P												P
164	3624.6	3b	ex										P (fr)	P (fr)					P												P
165	3631.2	3b	ex										P	P (fr)																	P								P
166	3637.2	3b	ex										P																		P (fr)								P
169	3656.1	3b	ex										P (fr)	P (fr)		P															? (fr)
172	3674.6	3b	ex										worn																									P
173	3680.9	3b	ex										P						P								P				P							P (ab)	P (ab)
174	3686.8	3b	ex										P									P									? (fr)
176	3698.8	3b	ex																								P											P (cm)	P (cm)
177	3705.9	3b	ex										P																		P (ab fr)
178	3713.7	3b	ex																												P							P (cm)	P (cm)
179	3722.1	3b	ex																								worn											P
181	3738.2	3a	ex																																			P
182	3748.3	3a	ex										P
183	3759	3a	ex																																			P
184	3769.6	3a	nvc
185	3779.8	3a	ex																																			P (cm)
186	3789.2	3a	ex																								worn											P
187	3800	3a	ex																				P (juv)				P											P (ab)				otolith
188	3810.5	3a	ex		worn						? (fr cm)								P								P				P							P (ab)	P
189	3821.8	3a	ex		P														P								P											P (ab)	P (ab)	worn
190	3833.5	3a	ex																P				P (fr)			? (fr)	P											P
191	3844.3	3a	ex		? (fr)								? (fr)	P					P							P
192	3864.8	3a	ex		P (fr)					worn									? (fr)							P (fr)												P
193	3885.7	3a	ex						P (fr)		P	P									? (fr)	P (fr)	P (fr)			P (fr)	P											P	P
194	3907.7	3a	ex		P			P (fr)			? (fr)	P (fr)		P (fr)	P	? (fr)			P		? (fr)		P (fr)			P	P				P (fr)					P		P (ab)	P (ab)	P (fr)
195	3928.4	3a	ex								P (fr)								P							P (Crass.)							P	P					P	P
196	3948.1	3a	ex		P			P		P		P (fr)	worn		P							P		worn	P	P	P		? (fr)			P				? (juv)				P
197	3967.8	3a	ex					P			P (ab fr)					P						P				P (some worn)	P									? (juv)				P
198	3987.8	3a	ex					P		P	? (ab fr)		P						P							P (ab fr)	P								? (fr)			P (ab)	P (ab)	P	P
199	4008.9	3a	ex		P (cm)		? (fr)	P (fr)		P (some worn)	? (fr)	worn	worn		P	P (fr)			P	P (fr)					worn	P	P						P (fr)		worn			P (ab)	P (ab)	worn
200	4029.8	3a	ex		P (worn)			P		P	?(worn fr)	worn				worn			P	P (fr)						P	P				worn					? (worn fr)		P	P	worn
202	4072.5	2	ex														?(worn fr)
203	4095.6	2	ex					worn
204	4116.9	2	nvc
205	4136.4	2	nvc
206	4155	2	nvc
207	4177.6	2	nvc
208	4200.9	2	nvc
209	4224.9	2	nvc
210	4246.4	2	nvc
211	4266.5	2	nvc
212	4286.2	2	nvc
213	4307.7	2	ne
214	4330.6	2	nvc
216	4376	1	ex			P																								P
217	4403.4	1	ex			P													P									P (ab)		P												?
218	4428.9	1	ne
219	4451.4	1	ex																P									P (ab)											P
220	4473	1	ex																P									P		P fr)											P	?
221	4494.6	1	ex																P									P
222	4522.7	1	ex																									P
224	4578.7	1	ex																P									P
225	4606.2	1	ex																P									P		worn
226	4631.8	1	ex																P									P
227	4662.1	1	ex																worn
228	4691.8	1	ex																											? (fr)
229	4723.2	1	ex																									P		P
230	4752.5	1	ex																P
231	4781	1	nvc
232	4807.5	1	ex																									P
233	4836.5	1	ex																P											P
234	4864.4	1	ex																P											P									?
235	4893.2	1	ex																											? (worn fr)
236	4921.9	1	nvc
237	4945.9	1	ex																									P
238	4969.7	1	ex																									? (fr)		? (fr)
239	4991.3	1	ex																									P
240	5014.2	1	ex																											worn
241	5039.6	1	ex																									P		? (worn fr)
242	5060.1	1	nvc
243	5082.9	1	ex																									P
244	5103.4	1	ex																									P
1	Only samples examined are included, but not all samples were picked; level of examination for each sample is indicated as follows:
	ex = examined under microscope and all visible specimens identified
	fr = picked, fragments only
	nvc = not picked, no visible calcareous material
	sel = selected samples removed and identified prior to other analyses
	vc = visible calcareous material, but not picked
2	Environmental/habitat categories are defined in SI Figure 3 . "NED" means there is not enough data on the living species to categorize
	its environmental distribution.

## Sheet: JFP1A
Supplemental Information Table 4: Occurrence of mollusks and other invertebrate and/or calcareous taxa.
	[P = present, ab = abundant, cm = common, fr = fragment, worn means only specimens showing signs of erosion, dissolution or other wear were present]
SI-3B	Jim Foot Russian Core - GLW0414 JFP1A
					Molluscan Taxa and Habitat category2
					8	15	11	11	9	NED	11	11	16	6	19	11	NED	17	17	NED	19	17	13	4	17	17	6	16	3	NED	10	14	NED	14	18	18	19	10	14	10	16	18	15	17	14	19	11	NED	NED
Depth (cm)	Zone	Median age (cal yr bp)	Samples examined1		Acteocina canaliculata	Angulus spp.	Arcopsis adamsi	Argopecten spp	Bittiolum varium	Boonea impressa	Brachidontes exustus	Bulla striata	Caecum spp.	Cerithidea costata	Cerithium eburneum	Cerithium muscarum	Cerithium sp (juv)	Chione elevata	Chiton plates	Columbellidae	Crassispira sp	Crepidula spp	Cumingia spp	Cyrenoida floridana	Eulimidae	Fasciolaria spp (juv)	Granulina hadria	Haminoea spp	Hydrobiidae	Lasaeidae	Lavecardium spp	Limaria pellucida	Lucinidae	Lucinisca nassula	Modiolus spp	Modulus modulus	Mysella sp	Nassarius spp	Nucula proxima	Olivella spp	Parastarte triquetra	Pilsbryspira spp	Pitar spp	Prunum /Dentimargo spp	Pteria spp	Rissoina spp	Schwartziella catesbyana	Scissula spp	Semele sp
185	3	1504.2	nvc
186	3	1511.5	nvc
187	3	1524.2	nvc
188	3	1534.2	nvc
189	3	1542.6	nvc
190	3	1550.9	nvc
191	3	1559.3	nvc
192	3	1571.6	nvc
193	3	1584	vc
194	3	1596.3	vc
195	3	1609.5	vc
196	3	1621.9	vc
197	3	1636	vc
198	3	1650.2	vc
199	3	1664.2	vc
200	3	1679.4	vc
201	3	1693.5	vc
202	3	1706.2	nvc
203	3	1719.1	nvc
204	3	1732	nvc
205	3	1744.9	ex						P		P (fr)	P				P						P									P								P	P							P (fr)
206	3	1757.3	nvc
207	3	1770.4	nvc
208	3	1783.6	ex									P (fr)			P		P			P (fr)		P	P (fr)									P (fr)				P			P (fr)						P (fr)		P (fr)
209	3	1797.8	nvc
210	3	1812.5	nvc
211	3	1826	vc
212	3	1839	ex					P (fr)	P		P (ab fr)	P			worn	P (fr)							P (fr)			P (fr)			worn		? (fr)	P (fr)		P			P		P	P				? (fr)	P (ab fr)		P
213	3	1851.8	vc
214	3	1866.4	vc
215	3	1882	ex				? (worn fr)		P (ab, most worn)		P (ab fr)	P (cm, most worn)	P (cm, most worn)	? (fr)		P (ab, most worn)		P	P		? (worn fr)	P	worn				P		P	P	P	P (fr)				P (most worn)			P	P	P	? (juv)	P (fr)	P	P (ab fr)		P (most worn)	P (fr)
216	3	1895.6	vc
217	3	1906.8	vc
218	3	1918	ex			P (A tex)			P	? (juv)	P	P	P			P (ab)		P (fr)				P	P		P				P		P					P			P	P			P	P (cm fr)	P (ab fr)	worn (R can)	P	P
219	2	3589.2	ex		worn				worn		worn (cm fr)	worn (cm fr)	worn (cm)		P (fr)	worn		P				P	worn				P	? (fr)	P		worn		? (fr)		P	P	P		P	P			worn	P	P		P (most worn)
220	2	3615.5	ex						worn (ab)		worn (ab fr)	worn	P (most worn)			P (most worn)		P		worn		P			P (fr)		worn		P	P	P					worn		P	P (fr)	P			P	P	P (fr)	worn (R can)	worn
221	2	3642.3	ne
222	2	3671.8	ex						worn		worn	worn	P			worn													P		P (fr)					worn											P (fr)
223	2	3699.2	ex						P (some worn)		P (fr)		P			worn		P		? (fr)		worn																? (juv)		P				worn			worn		P
224	2	3726.3	vc
225	2	3755.7	vc
226	2	3787.7	ex						worn		P (fr)	worn	worn			worn		P (fr)
227	1	3825.3	ex		worn						worn (fr)
228	1	3863.4	ne
229	1	3889.1	ex								worn (fr)		worn			P						P (fr)		? (worn fr)							P (fr)														? (worn fr)
230	1	3916	ne
231	1	3944	ex								? (fr)		worn
232	1	4005.8	ne
233.5	1		fr
1	Only samples examined are included, but not all samples were picked; level of examination for each sample is indicated as follows:
	ex = examined under microscope and all visible specimens identified
	fr = picked, fragments only
	nvc = not picked, no visible calcareous material
	sel = selected samples removed and identified prior to other analyses
	vc = visible calcareous material, but not picked
2	Environmental/habitat categories are defined in SI Figure 3 . "NED" means there is not enough data on the living species to categorize
	its environmental distribution.
[truncated: 10 more columns]

## Sheet: RUSP3A
Supplemental Information Table 4: Occurrence of mollusks and other invertebrate and/or calcareous taxa.
	[P = present, ab = abundant, cm = common, fr = fragment, worn means only specimens showing signs of erosion, dissolution or other wear were present]
SI3C	Russell Key Russian Core - GLW0414 RUSP3A
					Molluscan Taxa and Habitat category2
					8	6	11	9	11	11	19	6	5	19	11	17	17	NED	NED	17	17	13	17	16	16	3	10	NED	6	18	9	10	8	10	8	16	18	15	NED	5	17	14	19	11	9	NED	1	19	11
Depth (cm)	Zone	Median age	Samples examined1	Acteocina canaliculata	Anomalocardia cuneimeris	Arcopsis adamsi	Bittiolum varium	Brachidontes exustus	Bulla striata	Carditimera floridana	Cerithidea costata	Cerithidea scalifornmis	Cerithium eburneum	Cerithium muscarum	Chione elevata	Chiton plates	Columbellidae	Costanachis sp	Crepidula spp	Ctena orbiculata	Cumingia spp	Fasciolaria spp (juv)	Granulina hadria	Haminoea spp	Hydrobiidae	Lavecardium spp	Lucinidae	Melampus spp	Modulus modulus	Mytilopsis leucophaeata	Nassarius spp	Neritidae	Odostomia spp	Ostreidae	Parastarte triquetra	Pilsbryspira spp	Pitar spp	Pleuromeris tridenta	Polymesoda floridana	Prunum /Dentimargo spp	Pteria spp	Rissoina spp	Schwartziella catesbyana	Stellatoma stellata	Tellinidae	Terrestrial gastropods	Thala floridana	Transennella spp	Truncatella spp
		(cal yr bp)
110	4a	1639.9	sel																	P																P
130	3	1838.8	sel							P					P															P
140	3	1939.9	sel												P															P
150	3	2038.7	sel												P															P
152	3	2057.6	vc
153	3	2067.3	ex					P	P	P					P									P				? (fr)		P (ab)											P
154	3	2077.9	vc
155	3	2088.5	vc
156	3	2099.1	ex						P	P		worn			P					P										P									P
157	3	2106.4	vc
158	3	2114.2	vc
159	3	2122.2	ex					P	P	P	P	P			P (cm)					P								P (fr)		P (cm)											P		P (R. can.)	P
160	3	2130.7	sel												P
161	3	2140	vc
162	3	2149.3	ex						P	P					P		P			P	P	P								P						worn					? (fr)		P (R. can.)
163	3	2160	vc
164	3	2172	vc
165	3	2185.7	ex						P (fr)	P					P (cm)					worn							P			P						P					? (juv)			P		worn
166	3	2199.5	vc
167	3	2224.6	vc
168	3	2255.2	ex			worn			P (ab fr)	P		worn	P (fr)	? (fr)	P									P				P (juv)		P						P				? (fr)	P (3 sps)		P (R. can.)	P
169	3	2283.3	ne
170	3	2312.5	sel			P									P																												P (R. can.)	P
171	3	2338.4	ne
172	3	2368.6	ex		P	P			P (fr cm)	P	P	P			P			P (juv)		P				P	? (fr)	? (fr)	? (fr)	? (fr)		P						P				P	P		P (R. can.)	P				?	? (juv)
173	3	2397.8	vc
174	3	2426.5	vc
175	3	2453.5	sel																				? (fr)
176	3	2479.1	vc
177	3	2510.8	vc
178	3	2543.5	vc
179	3	2577	ex		P	P	worn	P	P (ab fr)	P (cm fr)	P (cm fr)	P (cm fr)	P (cm)							P	P					P (fr)			P	P (cm)			P			P (ab)				P (ab fr)	P		P (R can+multi)	P	? worn	P (fr)			P
180	3	2608.6	sel							P		P		P	P						P								P														P (R can+multi)
181	3	2638.5	ne
182	3	2666.5	vc
183	3	2692.6	vc
184	3	2719	ex		P	P		worn	P (ab fr)	P	worn	P (most worn)		P (ab most worn)	P (juv)				P				P		P				P (cm most worn)	P			P (cm, most worn)	P (ab)				P			P (R multi)	P
185	3	2744.2	vc
186	2b	2771.2	vc									P			P																					P
187	2b	2908.1	ex		P (cm)	P (cm)		P (cm)	P (ab fr)	P	worn	P (ab most worn)	worn	P (ab most worn)	P (fr)			P	worn	P					P			P	P (ab fr)	P					P (ab)				P (ab fr)	P	P (fr)	P (R can, worn)	P	? (fr)	P (fr)			P	P
189	2b	3188.9	nvc
196	2a	3647.5	ex								worn	P		P	P																					P
197	2a	3690.6	ex		P (cm)	P (ab)		P	? (cm fr)	P	P	P (cm)	P		P					P	P				P	P				P				worn	P	P	P	P		P (ab)	P		P (R can, worn)	P	? (juv)	P (fr)	worn
198	2a	3733.2	ex		P	P (fr)		P (fr)	P (fr)		worn	? (juv)			worn															worn						P (ab)				P		? (fr)	P (R can)
200	2a	3819.1	ex							P		worn			P (fr)																					P				P (fr)	P
202	2a	3903.3	nvc
204	2a	4003.3	nvc
206	2a	4096.1	nvc
208	1	4186.6	nvc
214	1	4436.4	nvc
215	1	4473.9	ex			P (fr)		worn							worn																					worn
1	Only samples examined are included, but not all samples were picked; level of examination for each sample is indicated as follows:
	ex = examined under microscope and all visible specimens identified
	fr = picked, fragments only
	nvc = not picked, no visible calcareous material
	sel = selected samples removed and identified prior to other analyses
	vc = visible calcareous material, but not picked
2	Environmental/habitat categories are defined in SI Figure 3 . "NED" means there is not enough data on the living species to categorize
	its environmental distribution.
[truncated: 7 more columns]

## Sheet: WRP3A
Supplemental Information Table 4: Occurrence of mollusks and other invertebrate and/or calcareous taxa.
	[P = present, ab = abundant, cm = common, fr = fragment, worn means only specimens showing signs of erosion, dissolution or other wear were present]
SI-3D	Buttonwood #7 Russian Core - GLW0414 WRP3A
					Molluscan Taxa and Habitat category2
					8	NED	15	6	9	11	11	16	6	5	NED	19	11	NED	17	NED	NED	17	17	13	17	17	16	16	3	10	14	NED	NED	14	6	18	9	10	8	16	18	15	5	17	14	12	19	11	9
Depth (cm)	Zone	Median age (cal yr bp)	Samples examined1		Acteocina canaliculata	Amnicola sp	Angulus spp.	Anomalocardia cuneimeris	Bittiolum varium	Brachidontes exustus	Bulla striata	Caecum spp.	Cerithidea costata	Cerithidea scalifornmis	Cerithiopsis spp	Cerithium eburneum	Cerithium muscarum	Cerithium sp (juv)	Chiton plates	Columbellidae	Costanachis sp	Crepidula spp	Ctena orbiculata	Cumingia spp	Eulimidae	Fasciolaria spp (juv)	Granulina hadria	Haminoea spp	Hydrobiidae	Lavecardium spp	Limaria pellucida	Lucinidae	Marshallora nigrocincta	Meioceras spp	Melongena corona	Modulus modulus	Mytilopsis leucophaeata	Nassarius spp	Ostreidae	Parastarte triquetra	Pilsbryspira spp	Pitar spp	Polymesoda floridana	Prunum /Dentimargo spp	Pteria spp	Pyrgocythara spp	Rissoina spp	Schwartziella catesbyana	Stellatoma stellata
186	2	3132.9	ex					P	P (ab)	P (ab)	P	P					P (cm)		P	P		P							P	P			P			P								P	P		?	P	?
187	2	3142.2	sel							P							P																											P
188	2	3151.6	sel							P						P	P													P			P			P								P		P
189	2	3160.9	sel						P	P						P		P				P														P
191	2	3179.4	sel					P	P
192	2	3187.3	sel						P	P	P						P												P							P								P
193	2	3196	sel						P	P																										P									P
194	2	3204.9	sel			?	P (A. tex.)			P							P													P				P		P
195	2	3214	sel						worn								P
196	2	3223.3	ex				P (A. tex.)	P	P	P (ab fr)	P (most worn)	P	worn				P (some worn)					P					P									P (some worn)								P (some worn)	P			P (cm)
197	2	3231.5	sel																																	P
198	2	3239.6	vc
199	2	3246.9	sel						P (some worn)	P (fr)							P (some worn)					P	P		P						P					P (some worn)
200	2	3255.1	sel					P										P																		P (some worn)								P				P
201	2	3264	vc
202	2	3271.1	vc
203	2	3278.7	vc
204	2	3286.3	vc
205	2	3295.2	vc
206	2	3304.8	ex						P	P	P	P					P (ab fr)		P			P				P		P		P						P								P				P
207	2	3314.5	vc
208	2	3325	vc
209	2	3336.1	vc
210	2	3347.9	vc
211	2	3359.2	vc
212	2	3369.1	vc
213	2	3379.4	vc
214	2	3389.6	vc
215	2	3400.5	sel																			P														P								P (ab fr)
216	2	3410.4	ex					P (cm)	P	P (ab)	P	P	worn		P		P (ab)		P		P	P (ab fr)								P	P	P (fr)	P		P (fr)	P (cm)								P	P			P
218	2	3430.2	vc
219	2	3440.1	sel														P																											P
220	2	3449.8	ex				P (A. tex.)	P		P (ab fr)	P	P					P (ab)					P		?			P		P (1 br)	?			P			P (some worn)								P		P
222	2	3469.5	ex							P	P						P (most worn)					P				worn										P (some worn)								? worn				P (fr)
224	2	3488.8	vc
225	2	3498.9	ex						P	P (cm)	P	P					P (cm)		P			P						P		P (fr)	P					P			P		P			P
227	2	3517.7	vc
228	2	3526.9	sel														P
229	2	3536.7	ex		P			P		P (ab fr)			P				P (most worn)					P									P					worn												P
230	2	3546.7	ex		P					P (ab fr)	P						P (ab)					P											P			P (some worn)											P
232	1	3566.4	ex		P			P	P	P (ab)	P	P	P	worn			P (ab)		P			P					P	P	P (fr)	P					P	P	P			P		?		P		P		P
234	1	3589.7	ex		worn			P (fr)		P (ab fr)	worn						worn (ab)					P							worn	worn						P (some worn)							P	P
235	1	3603.2	sel							worn												worn														worn
236	1	3614	ex		P			P		P (ab fr)	P	P	worn				P (ab)					P											P			P		worn						?			?	P
244	1	3670.9	sel							P (fr)							P (most worn)												P (1 fr)							worn
245	1	3678	vc								P																																					P
246	1	3684.7	sel								worn						worn					worn														worn
247	1	3691.7	vc						P								P																			P
248	1		sel							worn							P (most worn)																P (fr)															P
249	1		nvc
250	1		nvc
251	1		nvc
252	1		nvc
253	1		nvc
254	1		nvc
255	1		nvc
256	1		nvc
1	Only samples examined are included, but not all samples were picked; level of examination for each sample is indicated as follows:
	ex = examined under microscope and all visible specimens identified
	fr = picked, fragments only
	nvc = not picked, no visible calcareous material
	sel = selected samples removed and identified prior to other analyses
	vc = visible calcareous material, but not picked
2	Environmental/habitat categories are defined in SI Figure 3 . "NED" means there is not enough data on the living species to categorize
	its environmental distribution.
[truncated: 11 more columns]
